# Supplementary material for: Ixr1 Regulates Ribosomal Gene Transcription and Yeast Response to Cisplatin
Source: Sci Rep. 2018 Feb 15;8:3090. doi: 10.1038/s41598-018-21439-1 (PMC5814428; doi:10.1038/s41598-018-21439-1)
Supplement: Supplementary file 2 — Dataset 1 [file 41598_2018_21439_MOESM2_ESM.xlsx]

## Sheet: Sheet1
Table S1.- DEGs up-regulated in the comparison ixr1∆ versus W303 in absence of cisplatin treatment
Affymetrix	Ensemble	Gene Symbol	Gene Title	Lineal Change Fold	FDR
1770437_at	YPR015C	---	---	3.71054	0.000178473
1772549_at	YAL062W	GDH3	NADP(+)-dependent glutamate dehydrogenase, synthesizes glutamate from ammonia and alpha-ketoglutarate; rate of alpha-ketoglutarate utilization differs from Gdh1p; expression regulated by nitrogen and carbon sources	3.01444	0.00109813
1778380_at	YGR249W	MGA1	Protein similar to heat shock transcription factor; multicopy suppressor of pseudohyphal growth defects of ammonium permease mutants	2.92562	0.00424931
1778223_at	YAR035W	YAT1	Outer mitochondrial carnitine acetyltransferase, minor ethanol-inducible enzyme involved in transport of activated acyl groups from the cytoplasm into the mitochondrial matrix; phosphorylated	2.85748	0.000255077
1770125_at	YDL218W	---	---	2.74716	0.000690973
1776044_at	YGL158W	RCK1	Protein kinase involved in the response to oxidative stress; identified as suppressor of S. pombe cell cycle checkpoint mutations	2.70167	0.000846373
1776283_at	YOL101C	IZH4	Membrane protein involved in zinc ion homeostasis, member of the four-protein IZH family, expression induced by fatty acids and altered zinc levels; deletion reduces sensitivity to excess zinc; possible role in sterol metabolism	2.68341	0.00179468
1773903_at	YLR070C	XYL2	Xylitol dehydrogenase, converts xylitol to D-xylulose; expression induced by xylose, even though this pentose sugar is not well utilized by S. cerevisiae; null mutant has cell wall defect	2.64688	0.0031348
1774072_at	YJR095W	SFC1	Mitochondrial succinate-fumarate transporter, transports succinate into and fumarate out of the mitochondrion; required for ethanol and acetate utilization	2.62169	0.00148499
1776576_at	YKL093W	MBR1	Protein involved in mitochondrial functions and stress response; overexpression suppresses growth defects of hap2, hap3, and hap4 mutants	2.50582	0.00128383
1772566_at	YJR094C	IME1	Master regulator of meiosis that is active only during meiotic events, activates transcription of early meiotic genes through interaction with Ume6p, degraded by the 26S proteasome following phosphorylation by Ime2p	2.29912	0.00402319
1772193_at	YLR297W	---	---	2.26594	0.00113546
1776068_at	YPL163C	SVS1	Cell wall and vacuolar protein, required for wild-type resistance to vanadate	2.17242	0.000902806
1772528_at	YAL064W	---	---	2.16969	0.00351583
1769854_at	YDR223W	CRF1	Transcriptional corepressor involved in repression of ribosomal protein (RP) gene transcription via the TOR signaling pathway which promotes accumulation of Crf1p in the nucleus; role in repression of RP genes varies by strain	2.15499	0.00148499
1771005_at	YMR025W	CSI1	Subunit of the Cop9 signalosome, which is required for deneddylation, or removal of the ubiquitin-like protein Rub1p from Cdc53p (cullin); involved in adaptation to pheromone signaling	2.10433	0.00829709
1773688_at	YLR446W	---	---	2.0865	0.00205664
1776193_at	YBR069C	TAT1	Amino acid transport protein for valine, leucine, isoleucine, and tyrosine, low-affinity tryptophan and histidine transporter; overexpression confers FK506 and FTY720 resistance	2.08585	0.000579029
1778769_at	YKL051W	SFK1	Plasma membrane protein that may act together with or upstream of Stt4p to generate normal levels of the essential phospholipid PI4P, at least partially mediates proper localization of Stt4p to the plasma membrane	2.08386	0.00499783
1776768_at	YLR377C	FBP1	Fructose-1,6-bisphosphatase, key regulatory enzyme in the gluconeogenesis pathway, required for glucose metabolism; undergoes either proteasome-mediated or autophagy-mediated degradation depending on growth conditions; interacts with Vid30p	2.07641	0.00248365
1774019_at	YMR175W	SIP18	Phospholipid-binding protein; expression is induced by osmotic stress	2.0551	0.00166904
1769959_at	YDL085W	NDE2	Mitochondrial external NADH dehydrogenase, catalyzes the oxidation of cytosolic NADH; Nde1p and Nde2p are involved in providing the cytosolic NADH to the mitochondrial respiratory chain	2.03018	0.0010957
1773699_at	YOL084W	PHM7	Protein of unknown function, expression is regulated by phosphate levels; green fluorescent protein (GFP)-fusion protein localizes to the cell periphery and vacuole	1.97582	0.00142539
1777667_s_at	YEL070W /// YNR073C	DSF1	Deletion suppressor of mpt5 mutation	1.97392	0.00526889
1779201_at	YER044C	ERG28	Endoplasmic reticulum membrane protein, may facilitate protein-protein interactions between the Erg26p dehydrogenase and the Erg27p 3-ketoreductase and/or tether these enzymes to the ER, also interacts with Erg6p	1.96839	0.00113546
1777223_at	YGR127W	---	---	1.96319	0.000579029
1774778_at	YOR100C	CRC1	Mitochondrial inner membrane carnitine transporter, required for carnitine-dependent transport of acetyl-CoA from peroxisomes to mitochondria during fatty acid beta-oxidation	1.94651	0.00148499
1778518_at	YNL012W	SPO1	Meiosis-specific prospore protein; required for meiotic spindle pole body duplication and separation; required to produce bending force necessary for proper prospore membrane assembly during sporulation; has similarity to phospholipase B	1.93622	0.00843426
1773415_at	YFR017C	---	---	1.9146	0.00113546
1774829_at	YIL011W	TIR3	Cell wall mannoprotein of the Srp1p/Tip1p family of serine-alanine-rich proteins; expressed under anaerobic conditions and required for anaerobic growth	1.89034	0.00258546
1772730_at	YLR213C	CRR1	Putative glycoside hydrolase of the spore wall envelope; required for normal spore wall assembly, possibly for cross-linking between the glucan and chitosan layers; expressed during sporulation	1.88534	0.00128383
1774858_at	YFR023W	PES4	Poly(A) binding protein, suppressor of DNA polymerase epsilon mutation, similar to Mip6p	1.88036	0.0039679
1771364_at	YHR140W	---	---	1.87594	0.00148499
1774631_at	YMR182W-A	---	---	1.86298	0.00286045
1778792_at	YPL047W	SGF11	Integral subunit of SAGA histone acetyltransferase complex, regulates transcription of a subset of SAGA-regulated genes, required for the Ubp8p association with SAGA and for H2B deubiquitylation	1.84543	0.00184747
1775498_at	YDR182W-A	---	---	1.83155	0.00184747
1774070_at	YMR303C	ADH2	Glucose-repressible alcohol dehydrogenase II, catalyzes the conversion of ethanol to acetaldehyde; involved in the production of certain carboxylate esters; regulated by ADR1	1.81678	0.00582831
1772023_at	YKL091C	---	---	1.80823	0.00622356
1779568_at	YBR050C	REG2	Regulatory subunit of the Glc7p type-1 protein phosphatase; involved with Reg1p, Glc7p, and Snf1p in regulation of glucose-repressible genes, also involved in glucose-induced proteolysis of maltose permease	1.80481	0.00125829
1774353_at	YDR185C	UPS3	Mitochondrial protein of unknown function; similar to Ups1p and Ups2p which are involved in regulation of mitochondrial cardiolipin and phosphatidylethanolamine levels; null is viable but interacts synthetically with ups1 and ups2 mutations	1.80146	0.00278998
1779438_at	YJL105W	SET4	Protein of unknown function, contains a SET domain	1.79909	0.00244589
1779091_at	YLR031W	---	---	1.7909	0.00173128
1776528_at	YDL021W	GPM2	Homolog of Gpm1p phosphoglycerate mutase, which converts 3-phosphoglycerate to 2-phosphoglycerate in glycolysis; may be non-functional derivative of a gene duplication event	1.78471	0.00117212
1779146_at	YMR030W	RSF1	Protein required for respiratory growth; localized to both the nucleus and mitochondrion; may interact with transcription factors to mediate the transition to respiratory growth and activate transcription of nuclear and mitochondrial genes	1.78141	0.00831065
1777780_at	YCR105W	ADH7	NADPH-dependent medium chain alcohol dehydrogenase with broad substrate specificity; member of the cinnamyl family of alcohol dehydrogenases; may be involved in fusel alcohol synthesis or in aldehyde tolerance	1.77678	0.00465862
1774219_at	YIR035C	---	---	1.7734	0.00148776
1770376_at	YFL028C	CAF16	Part of evolutionarily-conserved CCR4-NOT regulatory complex; contains single ABC-type ATPase domain but no transmembrane domain; interacts with several subunits of Mediator	1.76057	0.00148499
1777218_at	YIL119C	RPI1	Putative transcriptional regulator; overexpression suppresses the heat shock sensitivity of wild-type RAS2 overexpression and also suppresses the cell lysis defect of an mpk1 mutation	1.74573	0.00732713
1770891_at	YLR165C	PUS5	Pseudouridine synthase, catalyzes only the formation of pseudouridine (Psi)-2819 in mitochondrial 21S rRNA; not essential for viability	1.73905	0.00369345
1774873_at	YKR017C	---	---	1.7327	0.00462537
1771550_at	YAL064W-B	---	---	1.72813	0.00685333
1778040_at	YKR076W	ECM4	Omega class glutathione transferase; not essential; similar to Ygr154cp; green fluorescent protein (GFP)-fusion protein localizes to the cytoplasm	1.72672	0.00135176
1776644_at	YKR058W	GLG1	Self-glucosylating initiator of glycogen synthesis, also glucosylates n-dodecyl-beta-D-maltoside; similar to mammalian glycogenin	1.72488	0.00256057
1769982_at	YBR076W	ECM8	Non-essential protein of unknown function	1.72389	0.00209124
1779571_at	YGR049W	SCM4	Potential regulatory effector of CDC4 function, suppresses a temperature-sensitive allele of CDC4, tripartite protein structure in which a charged region separates two uncharged domains, not essential for mitosis or meiosis	1.72146	0.00128383
1773907_at	YCL049C	---	---	1.71604	0.00128383
1769679_at	YER053C	PIC2	Mitochondrial phosphate carrier, imports inorganic phosphate into mitochondria; functionally redundant with Mir1p but less abundant than Mir1p under normal conditions; expression is induced at high temperature	1.71326	0.00148499
1771627_at	YGR295C	COS6	Protein of unknown function, member of the DUP380 subfamily of conserved, often subtelomerically-encoded proteins	1.71136	0.00604257
1778824_at	YJL049W	---	---	1.70792	0.0029825
1779961_at	YMR015C	ERG5	C-22 sterol desaturase, a cytochrome P450 enzyme that catalyzes the formation of the C-22(23) double bond in the sterol side chain in ergosterol biosynthesis; may be a target of azole antifungal drugs	1.70674	0.00843426
1770230_at	YGR204C-A	---	---	1.70625	0.00321537
1772492_at	---	SPCC330.09	rRNA processing protein Enp2 (predicted)	1.7034	0.00537498
1770054_at	YPL067C	---	---	1.70085	0.00155705
1775363_at	YJL132W	---	---	1.69548	0.00166904
1779275_at	YHR104W	GRE3	Aldose reductase involved in methylglyoxal, d-xylose, arabinose, and galactose metabolism; stress induced (osmotic, ionic, oxidative, heat shock, starvation and heavy metals); regulated by the HOG pathway	1.69497	0.00249932
1779660_at	YLR174W	IDP2	Cytosolic NADP-specific isocitrate dehydrogenase, catalyzes oxidation of isocitrate to alpha-ketoglutarate; levels are elevated during growth on non-fermentable carbon sources and reduced during growth on glucose	1.69132	0.00366613
1769320_at	YPR003C	---	---	1.68852	0.00685333
1775066_at	YOR173W	DCS2	Non-essential, stress induced regulatory protein containing a HIT (histidine triad) motif; modulates m7G-oligoribonucleotide metabolism; inhibits Dcs1p; regulated by Msn2p, Msn4p, and the Ras-cAMP-cAPK signaling pathway, similar to Dcs1p.	1.68592	0.00544921
1772693_at	YPL016W	SWI1	Subunit of the SWI/SNF chromatin remodeling complex, which regulates transcription by remodeling chromosomes; required for transcription of many genes, including ADH1, ADH2, GAL1, HO, INO1 and SUC2; can form the prion [SWI+]	1.68525	0.00549034
1777533_at	YJR044C	VPS55	Late endosomal protein involved in late endosome to vacuole trafficking; functional homolog of human obesity receptor gene-related protein (OB-RGRP)	1.68281	0.00152282
1779681_at	YDR403W	DIT1	Sporulation-specific enzyme required for spore wall maturation, involved in the production of a soluble LL-dityrosine-containing precursor of the spore wall; transcripts accumulate at the time of prospore enclosure	1.67786	0.00184747
1775705_at	YOL024W	---	---	1.67572	0.00242598
1774729_at	YBR241C	---	---	1.67402	0.00277171
1772916_at	YNR057C	BIO4	Dethiobiotin synthetase, catalyzes the third step in the biotin biosynthesis pathway; BIO4 is in a cluster of 3 genes (BIO3, BIO4, and BIO5) that mediate biotin synthesis; expression appears to be repressed at low iron levels	1.66946	0.00384431
1772647_at	YDR018C	---	---	1.66801	0.00487704
1771503_at	YAR035C-A	---	---	1.66614	0.00807193
1780148_at	YPL113C	---	---	1.66345	0.0015764
1775537_at	YNL146W	---	---	1.66289	0.00393458
1771738_at	YNL270C	ALP1	Arginine transporter; expression is normally very low and it is unclear what conditions would induce significant expression	1.66253	0.00374423
1774377_at	YML042W	CAT2	Carnitine acetyl-CoA transferase present in both mitochondria and peroxisomes, transfers activated acetyl groups to carnitine to form acetylcarnitine which can be shuttled across membranes	1.65736	0.00837862
1776388_at	YMR267W	PPA2	Mitochondrial inorganic pyrophosphatase, required for mitochondrial function and possibly involved in energy generation from inorganic pyrophosphate	1.65293	0.0046736
1770073_s_at	YMR322C /// YOR391C /// YPL280W	HSP32 /// HSP33 /// SNO4	Possible chaperone and cysteine protease with similarity to E. coli Hsp31 and S. cerevisiae Hsp31p, Hsp33p, and Sno4p; member of the DJ-1/ThiJ/PfpI superfamily, which includes human DJ-1 involved in Parkinson's disease /// Possible chaperone and cysteine protease with similarity to E. coli Hsp31 and S. cerevisiae Hsp31p, Hsp32p, and Sno4p; member of the DJ-1/ThiJ/PfpI superfamily, which includes …	1.6444	0.00393458
1778044_at	YGR203W	YCH1	Phosphatase with sequence similarity to Cdc25p, Arr2p and Mih1p; member of the single-domain rhodanese homology superfamily; green fluorescent protein (GFP)-fusion protein localizes to both the cytoplasm and the nucleus	1.63983	0.00685333
1776315_at	YDR411C	DFM1	ER localized derlin-like family member involved in ER stress and homeostasis; not involved in ERAD or substrate retrotranslocation; interacts with CDC48; contains four transmembrane domains and two SHP boxes	1.63589	0.00328952
1778804_at	YER011W	TIR1	Cell wall mannoprotein of the Srp1p/Tip1p family of serine-alanine-rich proteins; expression is downregulated at acidic pH and induced by cold shock and anaerobiosis; abundance is increased in cells cultured without shaking	1.63316	0.00153605
1775873_at	YNL009W	IDP3	Peroxisomal NADP-dependent isocitrate dehydrogenase, catalyzes oxidation of isocitrate to alpha-ketoglutarate with the formation of NADP(H+), required for growth on unsaturated fatty acids	1.63069	0.0073572
1778473_at	YMR134W	---	---	1.62782	0.00514745
1770213_at	YKL125W	RRN3	Protein required for transcription of rDNA by RNA polymerase I; transcription factor independent of DNA template; involved in recruitment of RNA polymerase I to rDNA	1.62597	0.00582831
1771109_at	YHL028W	WSC4	ER membrane protein involved in the translocation of soluble secretory proteins and insertion of membrane proteins into the ER membrane; may also have a role in the stress response but has only partial functional overlap with WSC1-3	1.62581	0.00974273
1779027_at	YMR152W	YIM1	Protein of unknown function; null mutant displays sensitivity to DNA damaging agents; the authentic, non-tagged protein is detected in highly purified mitochondria in high-throughput studies	1.61697	0.00470683
1771376_at	YLR231C	BNA5	Kynureninase, required for the de novo biosynthesis of NAD from tryptophan via kynurenine; expression regulated by Hst1p	1.61696	0.00190753
1779079_at	YJL059W	YHC3	Vacuolar membrane protein involved in the ATP-dependent transport of arginine into the vacuole and possibly in balancing ion homeostasis; homolog of human CLN3 involved in Batten disease (juvenile onset neuronal ceroid lipofuscinosis)	1.61456	0.00179451
1769333_at	YPL223C	GRE1	Hydrophilin of unknown function; stress induced (osmotic, ionic, oxidative, heat shock and heavy metals); regulated by the HOG pathway	1.61347	0.00714269
1770592_at	YJL089W	SIP4	C6 zinc cluster transcriptional activator that binds to the carbon source-responsive element (CSRE) of gluconeogenic genes; involved in the positive regulation of gluconeogenesis; regulated by Snf1p protein kinase; localized to the nucleus	1.6131	0.00641899
1776607_at	YIL068C	SEC6	Essential 88kDa subunit of the exocyst complex, which mediates polarized targeting of secretory vesicles to active sites of exocytosis; dimeric form of Sec6p interacts with Sec9p in vitro and inhibits t-SNARE assembly	1.60928	0.00236974
1776371_at	YOL113W	SKM1	Member of the PAK family of serine/threonine protein kinases with similarity to Ste20p and Cla4p; involved in down-regulation of sterol uptake; proposed to be a downstream effector of Cdc42p during polarized growth	1.60641	0.0024192
1777284_at	YBL029W	---	---	1.60569	0.00846717
1771958_at	YKL124W	SSH4	Specificity factor required for Rsp5p-dependent ubiquitination and sorting of cargo proteins at the multivesicular body; identified as a high-copy suppressor of a SHR3 deletion, increasing steady-state levels of amino acid permeases	1.60523	0.00204044
1772227_at	YJL137C	GLG2	Self-glucosylating initiator of glycogen synthesis, also glucosylates n-dodecyl-beta-D-maltoside; similar to mammalian glycogenin	1.6051	0.00204044
1773998_at	YGR045C	---	---	1.6049	0.00514745
1769848_at	YKL140W	TGL1	Steryl ester hydrolase, one of three gene products (Yeh1p, Yeh2p, Tgl1p) responsible for steryl ester hydrolase activity and involved in sterol homeostasis; localized to lipid particle membranes	1.60308	0.00399611
1774677_at	YOR066W	MSA1	Activator of G1-specific transcription factors, MBF and SBF; involved in regulation of the timing of G1-specific gene transcription and cell cycle initiation; localization is cell-cycle dependent and regulated by Cdc28p phosphorylation	1.60121	0.00193142
1773280_at	YOR363C	PIP2	Autoregulatory oleate-specific transcriptional activator of peroxisome proliferation, contains Zn(2)-Cys(6) cluster domain, forms heterodimer with Oaf1p, binds oleate response elements (OREs), activates beta-oxidation genes	1.60063	0.00249658
1775439_at	YBR026C	ETR1	2-enoyl thioester reductase, member of the medium chain dehydrogenase/reductase family; localized to in mitochondria, where it has a probable role in fatty acid synthesis	1.59843	0.00695425
1776968_at	YOR065W	CYT1	Cytochrome c1, component of the mitochondrial respiratory chain; expression is regulated by the heme-activated, glucose-repressed Hap2p/3p/4p/5p CCAAT-binding complex	1.59406	0.00305731
1770886_at	YLR030W	---	---	1.59347	0.00397559
1769870_at	YLR299W	ECM38	Gamma-glutamyltranspeptidase, major glutathione-degrading enzyme; involved in detoxification of electrophilic xenobiotics; expression induced mainly by nitrogen starvation	1.58663	0.00747142
1773218_at	YJL099W	CHS6	Member of the ChAPs family of proteins (Chs5p-Arf1p-binding proteins: Bch1p, Bch2p, Bud7p, Chs6p), that forms the exomer complex with Chs5p to mediate export of specific cargo proteins, including Chs3p, from the Golgi to the plasma membrane	1.5825	0.0059224
1773127_at	YPL152W	RRD2	Activator of the phosphotyrosyl phosphatase activity of PP2A,peptidyl-prolyl cis/trans-isomerase; regulates G1 phase progression, the osmoresponse, microtubule dynamics; subunit of the Tap42p-Pph21p-Rrd2p complex	1.58233	0.00284559
1774195_at	YGR247W	CPD1	Cyclic nucleotide phosphodiesterase, hydrolyzes ADP-ribose 1'', 2''-cyclic phosphate to ADP-ribose 1''-phosphate; may have a role in tRNA splicing; no detectable phenotype is conferred by null mutation or by overexpression	1.57762	0.0050994
1776234_at	YDR284C	DPP1	Diacylglycerol pyrophosphate (DGPP) phosphatase, zinc-regulated vacuolar membrane-associated lipid phosphatase, dephosphorylates DGPP to phosphatidate (PA) and Pi, then PA to diacylglycerol; involved in lipid signaling and cell metabolism	1.57711	0.00387675
1779364_at	YBR147W	RTC2	Protein of unknown function; identified in a screen for mutants with decreased levels of rDNA transcription; detected in highly purified mitochondria; null mutant suppresses cdc13-1; similar to a G-protein coupled receptor from S. pombe	1.576	0.00362979
1772249_at	YJR118C	ILM1	Protein of unknown function; may be involved in mitochondrial DNA maintenance; required for slowed DNA synthesis-induced filamentous growth	1.57303	0.00273059
1778835_at	YJL087C	TRL1	tRNA ligase, required for tRNA splicing; composed of three essential domains containing the phosphodiesterase, polynucleotide kinase, and ligase activities required for ligation; localized at the inner membrane of the nuclear envelope	1.57302	0.00395387
1769585_at	YBR285W	---	---	1.57166	0.00933582
1779807_at	YOR118W	RTC5	Protein of unknown function; green fluorescent protein (GFP)-fusion protein localizes to the cytoplasm; null mutation suppresses cdc13-1 temperature sensitivity	1.56736	0.00638299
1770118_at	YOR178C	GAC1	Regulatory subunit for Glc7p type-1 protein phosphatase (PP1), tethers Glc7p to Gsy2p glycogen synthase, binds Hsf1p heat shock transcription factor, required for induction of some HSF-regulated genes under heat shock	1.56395	0.00730764
1774515_at	YOR110W	TFC7	One of six subunits of the RNA polymerase III transcription initiation factor complex (TFIIIC); part of the TauA globular domain of TFIIIC that binds DNA at the BoxA promoter sites of tRNA and similar genes	1.5638	0.00783421
1770851_at	YKR101W	SIR1	Protein involved in repression of transcription at the silent mating-type loci HML and HMR; recruitment to silent chromatin requires interactions with Orc1p and with Sir4p, through a common Sir1p domain; binds to centromeric chromatin	1.56157	0.00206554
1769395_at	YER026C	CHO1	Phosphatidylserine synthase, functions in phospholipid biosynthesis; catalyzes the reaction CDP-diaclyglycerol + L-serine = CMP + L-1-phosphatidylserine, transcriptionally repressed by myo-inositol and choline	1.56065	0.00299651
1771450_at	YDL089W	NUR1	Protein of unknown function; interacts with Csm1p, Lrs4p; required for rDNA repeat stability; null mutant causes increase in unequal sister-chromatid exchange; GFP-fusion protein localizes to the nuclear periphery, possible Cdc28p substrate	1.55912	0.00345188
1776517_at	YJL151C	SNA3	Integral membrane protein localized to vacuolar intralumenal vesicles, computational analysis of large-scale protein-protein interaction data suggests a possible role in either cell wall synthesis or protein-vacuolar targeting	1.55595	0.00384431
1779688_at	YLR164W	---	---	1.55139	0.00514931
1774491_s_at	YBR299W /// YGR292W	MAL12 /// MAL32	Maltase (alpha-D-glucosidase), inducible protein involved in maltose catabolism; encoded in the MAL1 complex locus; hydrolyzes the disaccharides maltose, turanose, maltotriose, and sucrose /// Maltase (alpha-D-glucosidase), inducible protein involved in maltose catabolism; encoded in the MAL3 complex locus; functional in genomic reference strain S288C; hydrolyzes the disaccharides maltose, turano…	1.55016	0.00842877
1777556_at	YIL155C	GUT2	Mitochondrial glycerol-3-phosphate dehydrogenase; expression is repressed by both glucose and cAMP and derepressed by non-fermentable carbon sources in a Snf1p, Rsf1p, Hap2/3/4/5 complex dependent manner	1.55003	0.00249658
1770219_at	YGR140W	CBF2	Essential kinetochore protein, component of the CBF3 multisubunit complex that binds to the CDEIII region of the centromere; Cbf2p also binds to the CDEII region possibly forming a different multimeric complex, ubiquitinated in vivo	1.54253	0.00341457
1779105_at	YLR258W	GSY2	Glycogen synthase, similar to Gsy1p; expression induced by glucose limitation, nitrogen starvation, heat shock, and stationary phase; activity regulated by cAMP-dependent, Snf1p and Pho85p kinases as well as by the Gac1p-Glc7p phosphatase	1.5408	0.00701758
1777156_at	YNL316C	PHA2	Prephenate dehydratase, catalyzes the conversion of prephanate to phenylpyruvate, which is a step in the phenylalanine biosynthesis pathway	1.53471	0.00536934
1776910_at	YMR100W	MUB1	MYND domain-containing protein required for ubiquitination and turnover of Rpn4p; interacts with Ubr2p (E3) and indirectly with Rad6p (E2); short-lived protein degraded in a Ubr2p/Rad6p dependent manner; similar to the A. nidulans samB gene	1.53455	0.00425196
1771955_at	YBR111C	YSA1	Nudix hydrolase family member with ADP-ribose pyrophosphatase activity; shown to metabolize O-acetyl-ADP-ribose to AMP and acetylated ribose 5'-phosphate	1.53409	0.00566122
1770478_at	YGL095C	VPS45	Protein of the Sec1p/Munc-18 family, essential for vacuolar protein sorting; required for the function of Pep12p and the early endosome/late Golgi SNARE Tlg2p; essential for fusion of Golgi-derived vesicles with the prevacuolar compartment	1.53346	0.00726454
1779014_at	YGL142C	GPI10	Integral membrane protein involved in glycosylphosphatidylinositol (GPI) anchor synthesis; putative alpha 1,2 mannosyltransferase required for addition of the third mannose onto the GPI core structure; human PIG-Bp is a functional homolog	1.53293	0.00514617
1778599_at	YKL150W	MCR1	Mitochondrial NADH-cytochrome b5 reductase, involved in ergosterol biosynthesis	1.52184	0.00397559
1778104_at	YNL280C	ERG24	C-14 sterol reductase, acts in ergosterol biosynthesis; mutants accumulate the abnormal sterol ignosterol (ergosta-8,14 dienol), and are viable under anaerobic growth conditions but inviable on rich medium under aerobic conditions	1.52166	0.00842877
1769703_at	YJL097W	PHS1	Essential 3-hydroxyacyl-CoA dehydratase of the ER membrane, involved in elongation of very long-chain fatty acids; evolutionarily conserved, similar to mammalian PTPLA and PTPLB; involved in sphingolipid biosynthesis and protein trafficking	1.52084	0.00542243
1774435_at	YJL161W	FMP33	Putative protein of unknown function; the authentic, non-tagged protein is detected in highly purified mitochondria in high-throughput studies	1.52064	0.00455051
1775347_at	YLR209C	PNP1	Purine nucleoside phosphorylase, specifically metabolizes inosine and guanosine nucleosides; involved in the nicotinamide riboside salvage pathway	1.51724	0.00630132
1769659_at	YIR039C	YPS6	Putative GPI-anchored aspartic protease, member of the yapsin family of proteases involved in cell wall growth and maintenance	1.51662	0.0042917
1775467_at	YPL028W	ERG10	Acetyl-CoA C-acetyltransferase (acetoacetyl-CoA thiolase), cytosolic enzyme that transfers an acetyl group from one acetyl-CoA molecule to another, forming acetoacetyl-CoA; involved in the first step in mevalonate biosynthesis	1.51317	0.00621887
1770897_x_at	YFL020C	PAU5	Member of the seripauperin multigene family encoded mainly in subtelomeric regions; induced during alcoholic fermentation; induced by low temperature and also by anaerobic conditions; negatively regulated by oxygen and repressed by heme	1.51272	0.00685333
1779407_at	YJR047C	ANB1	Translation elongation factor eIF-5A, previously thought to function in translation initiation; similar to and functionally redundant with Hyp2p; undergoes an essential hypusination modification; expressed under anaerobic conditions	1.50968	0.00478688
1777222_at	YBR148W	YSW1	Protein required for normal prospore membrane formation; interacts with Gip1p, which is the meiosis-specific regulatory subunit of the Glc7p protein phosphatase; expressed specifically in spores and localizes to the prospore membrane	1.50588	0.00712907
1779735_at	YBR278W	DPB3	Third-largest subunit of DNA polymerase II (DNA polymerase epsilon), required to maintain fidelity of chromosomal replication and also for inheritance of telomeric silencing; mRNA abundance peaks at the G1/S boundary of the cell cycle	1.50307	0.00872842
1771692_at	YGR087C	PDC6	Minor isoform of pyruvate decarboxylase, decarboxylates pyruvate to acetaldehyde, involved in amino acid catabolism; transcription is glucose- and ethanol-dependent, and is strongly induced during sulfur limitation	1.50033	0.00419298
1772612_at	YGR188C	BUB1	Protein kinase that forms a complex with Mad1p and Bub3p that is crucial in the checkpoint mechanism required to prevent cell cycle progression into anaphase in the presence of spindle damage, associates with centromere DNA via Skp1p	1.49803	0.00497217
1772692_at	YJL163C	---	---	1.49765	0.00399611
1770852_at	YER093C	TSC11	Subunit of TORC2 (Tor2p-Lst8p-Avo1-Avo2-Tsc11p-Bit61p), a membrane-associated complex that regulates actin cytoskeletal dynamics during polarized growth and cell wall integrity; involved in sphingolipid metabolism; contains a RasGEFN domain	1.497	0.00451026
1771896_at	YPL092W	SSU1	Plasma membrane sulfite pump involved in sulfite metabolism and required for efficient sulfite efflux; major facilitator superfamily protein	1.49646	0.00284559
1779265_at	YBR071W	---	---	1.495	0.00588398
1780030_at	YER077C	---	---	1.48806	0.00369345
1772952_at	YJR013W	GPI14	Glycosylphosphatidylinositol-alpha 1,4 mannosyltransferase I, involved in GPI anchor biosynthesis, requires Pbn1p for function; homolog of mammalian PIG-M	1.48778	0.00807193
1777617_at	YDR058C	TGL2	Triacylglycerol lipase that is localized to the mitochondria; has lipolytic activity towards triacylglycerols and diacylglycerols when expressed in E. coli	1.4855	0.00831779
1773182_at	YOL123W	HRP1	Subunit of cleavage factor I, a five-subunit complex required for the cleavage and polyadenylation of pre-mRNA 3' ends; RRM-containing heteronuclear RNA binding protein and hnRNPA/B family member that binds to poly (A) signal sequences	1.4853	0.00783453
1769344_at	YLR050C	---	---	1.48465	0.00434103
1776023_at	YHR042W	NCP1	NADP-cytochrome P450 reductase; involved in ergosterol biosynthesis; associated and coordinately regulated with Erg11p	1.48256	0.00393458
1773926_at	YDR371W	CTS2	Protein similar to Ashbya gossypii sporulation-specific chitinase	1.48248	0.00685333
1776860_at	YDL010W	GRX6	Cis-golgi localized monothiol glutaredoxin that binds an iron-sulfur cluster; more similar in activity to dithiol than other monothiol glutaredoxins; involved in the oxidative stress response; functional overlap with GRX7	1.48148	0.00369345
1771840_at	YEL047C	---	---	1.48016	0.00369345
1777603_at	YFR047C	BNA6	Quinolinate phosphoribosyl transferase, required for the de novo biosynthesis of NAD from tryptophan via kynurenine; expression regulated by Hst1p	1.48012	0.00384431
1772062_s_at	YFL061W /// YNL335W	DDI2 /// DDI3	Protein of unknown function; expression is induced over 100-fold by DNA damage; induction decreased in rad6 and rad18 mutants /// Protein of unknown function; expression is induced over 100-fold by DNA damage; induction decreased in rad6 and rad18 mutants	1.47649	0.00437777
1771041_at	YOR152C	---	---	1.47463	0.00497217
1769617_at	YBR157C	ICS2	Protein of unknown function; null mutation does not confer any obvious defects in growth, spore germination, viability, or carbohydrate utilization	1.47319	0.00417913
1778121_s_at	YCR104W /// YIR041W /// YKL224C /// YMR325W /// YOR394W /// YPL282C	PAU15 /// PAU16 /// PAU19 /// PAU21 /// PAU22 /// PAU3	Protein of unknown function, member of the seripauperin multigene family encoded mainly in subtelomeric regions /// Protein of unknown function, member of the seripauperin multigene family encoded mainly in subtelomeric regions /// Protein of unknown function, member of the seripauperin multigene family encoded mainly in subtelomeric regions /// Protein of unknown function, member of the seripaup…	1.47196	0.00837862
1779914_at	YHL044W	---	---	1.47101	0.0059224
1773900_at	YJR016C	ILV3	Dihydroxyacid dehydratase, catalyzes third step in the common pathway leading to biosynthesis of branched-chain amino acids	1.47	0.00434376
1775136_at	YMR097C	MTG1	Putative GTPase peripheral to the mitochondrial inner membrane, essential for respiratory competence, likely functions in assembly of the large ribosomal subunit, has homologs in plants and animals	1.46907	0.00499783
1769813_at	YOR329C	SCD5	Protein required for normal actin organization and endocytosis; targeting subunit for protein phosphatase type 1; undergoes Crm1p-dependent nuclear-cytoplasmic shuttling; multicopy suppressor of clathrin deficiency	1.46729	0.00537498
1776434_at	YBL043W	ECM13	Non-essential protein of unknown function; induced by treatment with 8-methoxypsoralen and UVA irradiation	1.46443	0.00818726
1773219_at	YGL164C	YRB30	RanGTP-binding protein, inhibits RanGAP1 (Rna1p)-mediated GTP hydrolysis of RanGTP (Gsp1p); shares similarity to proteins in other fungi but not in higher eukaryotes	1.46039	0.00621887
1780056_at	YBR014C	GRX7	Cis-golgi localized monothiol glutaredoxin; more similar in activity to dithiol than other monothiol glutaredoxins; involved in the oxidative stress response; does not bind metal ions; functional overlap with GRX6	1.45793	0.0042917
1776304_at	YDR256C	CTA1	Catalase A, breaks down hydrogen peroxide in the peroxisomal matrix formed by acyl-CoA oxidase (Pox1p) during fatty acid beta-oxidation	1.45597	0.00641899
1773805_at	YJR098C	---	---	1.45503	0.0072675
1769313_at	YGL059W	PKP2	Mitochondrial protein kinase that negatively regulates activity of the pyruvate dehydrogenase complex by phosphorylating the ser-133 residue of the Pda1p subunit; acts in concert with kinase Pkp1p and phosphatases Ptc5p and Ptc6p	1.45395	0.00630132
1772183_at	YML030W	AIM31	Putative protein of unknown function; GFP-fusion protein localizes to mitochondria; may interact with respiratory chain complexes III or IV; null mutant is viable and displays reduced frequency of mitochondrial genome loss	1.44478	0.00589941
1772586_at	YDR030C	RAD28	Protein involved in DNA repair, related to the human CSA protein that is involved in transcription-coupled repair nucleotide excision repair	1.44435	0.00537498
1774339_at	YOL048C	RRT8	Putative protein of unknown function; identified in a screen for mutants with increased levels of rDNA transcription; green fluorescent protein (GFP)-fusion protein localizes to lipid particles	1.44272	0.00875534
1772470_at	YGL065C	ALG2	Mannosyltransferase that catalyzes two consecutive steps in the N-linked glycosylation pathway; alg2 mutants exhibit temperature-sensitive growth and abnormal accumulation of the lipid-linked oligosaccharide Man2GlcNAc2-PP-Dol	1.44073	0.0064796
1777158_at	YMR258C	---	---	1.43991	0.00497217
1779000_at	YHR208W	BAT1	Mitochondrial branched-chain amino acid aminotransferase, homolog of murine ECA39; highly expressed during logarithmic phase and repressed during stationary phase	1.4391	0.00487388
1769516_at	YDL086W	---	---	1.4384	0.00831065
1777278_at	YIL051C	MMF1	Mitochondrial protein required for transamination of isoleucine but not of valine or leucine; may regulate specificity of branched-chain transaminases Bat1p and Bat2p; interacts genetically with mitochondrial ribosomal protein genes	1.438	0.00454362
1770835_at	YJR083C	ACF4	Protein of unknown function, computational analysis of large-scale protein-protein interaction data suggests a possible role in actin cytoskeleton organization; potential Cdc28p substrate	1.43703	0.00972997
1779959_at	YER119C	AVT6	Vacuolar aspartate and glutamate exporter; member of a family of seven genes (AVT1-7) related to vesicular GABA-glycine transporters; involved in compartmentalizing acidic amino acids in response to nitrogen starvation	1.43621	0.00614396
1770947_at	YPR006C	ICL2	2-methylisocitrate lyase of the mitochondrial matrix, functions in the methylcitrate cycle to catalyze the conversion of 2-methylisocitrate to succinate and pyruvate; ICL2 transcription is repressed by glucose and induced by ethanol	1.43583	0.00732713
1773360_at	YMR192W	GYL1	Putative GTPase activating protein (GAP) that may have a role in polarized exocytosis; stimulates Gyp5p GAP activity on Ypt1p, colocalizes with Gyp5p at sites of polarized growth; interacts with Gyp5p, Rvs161p, and Rvs167p	1.43483	0.00462537
1771632_at	YDR273W	DON1	Meiosis-specific component of the spindle pole body, part of the leading edge protein (LEP) coat, forms a ring-like structure at the leading edge of the prospore membrane during meiosis II	1.42996	0.0082288
1779498_at	YLR178C	TFS1	Protein that interacts with and inhibits carboxypeptidase Y and Ira2p; phosphatidylethanolamine-binding protein (PEBP) family member; targets to vacuolar membranes during stationary phase; acetylated by NatB N-terminal acetyltransferase	1.42979	0.00630852
1775598_at	YLL007C	---	---	1.42869	0.00837862
1779679_s_at	YAL063C /// YAR050W /// YHR211W	FLO1 /// FLO5 /// FLO9	Lectin-like protein involved in flocculation, cell wall protein that binds to mannose chains on the surface of other cells, confers floc-forming ability that is chymotrypsin sensitive and heat resistant; similar to Flo5p /// Lectin-like cell wall protein (flocculin) involved in flocculation, binds to mannose chains on the surface of other cells, confers floc-forming ability that is chymotrypsin r…	1.4215	0.0061671
1776174_at	YIL050W	PCL7	Pho85p cyclin of the Pho80p subfamily, forms a functional kinase complex with Pho85p which phosphorylates Mmr1p and is regulated by Pho81p; involved in glycogen metabolism, expression is cell-cycle regulated	1.41642	0.00685333
1770551_at	YGL038C	OCH1	Mannosyltransferase of the cis-Golgi apparatus, initiates the polymannose outer chain elongation of N-linked oligosaccharides of glycoproteins	1.41502	0.00558525
1778246_at	YER175C	TMT1	Trans-aconitate methyltransferase, cytosolic enzyme that catalyzes the methyl esterification of 3-isopropylmalate, an intermediate of the leucine biosynthetic pathway, and trans-aconitate, which inhibits the citric acid cycle	1.41438	0.00514745
1769308_at	YKR009C	FOX2	Multifunctional enzyme of the peroxisomal fatty acid beta-oxidation pathway; has 3-hydroxyacyl-CoA dehydrogenase and enoyl-CoA hydratase activities	1.41403	0.0066205
1770311_at	YHR038W	RRF1	Mitochondrial ribosome recycling factor, essential for mitochondrial protein synthesis and for the maintenance of the respiratory function of mitochondria	1.41018	0.00703619
1775555_at	YDR484W	VPS52	Component of the GARP (Golgi-associated retrograde protein) complex, Vps51p-Vps52p-Vps53p-Vps54p, which is required for the recycling of proteins from endosomes to the late Golgi; involved in localization of actin and chitin	1.40833	0.00887163
1774011_at	YIL107C	PFK26	6-phosphofructo-2-kinase, inhibited by phosphoenolpyruvate and sn-glycerol 3-phosphate; has negligible fructose-2,6-bisphosphatase activity; transcriptional regulation involves protein kinase A	1.40794	0.00539294
1774184_at	YCR061W	---	---	1.40044	0.00465135
