# Supplementary material for: Ixr1 Regulates Ribosomal Gene Transcription and Yeast Response to Cisplatin
Source: Sci Rep. 2018 Feb 15;8:3090. doi: 10.1038/s41598-018-21439-1 (PMC5814428; doi:10.1038/s41598-018-21439-1)
Supplement: Supplementary file 3 — Dataset 2 [file 41598_2018_21439_MOESM3_ESM.xlsx]

## Sheet: Sheet1
Table S2.-DEGs down-regulated in the comparison ixr1∆ versus W303 in absence of cisplatin treatment
Affymetrix	Ensemble	Gene Symbol	Gene Title	Lineal Change Fold	FDR
1776558_at	YMR011W	HXT2	High-affinity glucose transporter of the major facilitator superfamily, expression is induced by low levels of glucose and repressed by high levels of glucose	-1.40295	0.00755796
1773459_at	YDR101C	ARX1	Shuttling pre-60S factor; involved in the biogenesis of ribosomal large subunit biogenesis; interacts directly with Alb1; responsible for Tif6 recycling defects in absence of Rei1; associated with the ribosomal export complex	-1.40966	0.00776121
1770593_at	YMR265C	---	---	-1.40984	0.00489799
1769511_at	YNR038W	DBP6	Essential protein involved in ribosome biogenesis; putative ATP-dependent RNA helicase of the DEAD-box protein family	-1.41265	0.00487799
1772890_at	YNL190W	---	---	-1.41392	0.00843426
1779836_at	YGR060W	ERG25	C-4 methyl sterol oxidase, catalyzes the first of three steps required to remove two C-4 methyl groups from an intermediate in ergosterol biosynthesis; mutants accumulate the sterol intermediate 4,4-dimethylzymosterol	-1.41414	0.00726454
1778147_at	YJL062W	LAS21	Integral plasma membrane protein involved in the synthesis of the glycosylphosphatidylinositol (GPI) core structure; mutations affect cell wall integrity	-1.41438	0.00543079
1774347_at	YLR384C	IKI3	Subunit of Elongator complex, which is required for modification of wobble nucleosides in tRNA; maintains structural integrity of Elongator; homolog of human IKAP, mutations in which cause familial dysautonomia (FD)	-1.41517	0.00767191
1773627_at	YPL030W	TRM44	tRNA(Ser) Um(44) 2'-O-methyltransferase; involved in maintaining levels of the tRNA-Ser species tS(CGA) and tS(UGA); conserved among metazoans and fungi but there does not appear to be a homolog in plants; TRM44 is a non-essential gene	-1.41565	0.00715315
1780075_at	YGR260W	TNA1	High affinity nicotinic acid plasma membrane permease, responsible for uptake of low levels of nicotinic acid; expression of the gene increases in the absence of extracellular nicotinic acid or para-aminobenzoate (PABA)	-1.41916	0.00537937
1771172_at	YLR328W	NMA1	Nicotinic acid mononucleotide adenylyltransferase, involved in pathways of NAD biosynthesis, including the de novo, NAD(+) salvage, and nicotinamide riboside salvage pathways	-1.42022	0.00470683
1776002_s_at	YLR156W /// YLR157W-D /// YLR159W /// YLR161W	---	---	-1.42295	0.00622759
1775039_at	YDR004W	RAD57	Protein that stimulates strand exchange by stabilizing the binding of Rad51p to single-stranded DNA; involved in the recombinational repair of double-strand breaks in DNA during vegetative growth and meiosis; forms heterodimer with Rad55p	-1.42767	0.00721866
1770820_at	YOL097C	WRS1	Cytoplasmic tryptophanyl-tRNA synthetase, aminoacylates tryptophanyl-tRNA	-1.42956	0.00598973
1773292_at	YGR034W	RPL26B	Protein component of the large (60S) ribosomal subunit, nearly identical to Rpl26Ap and has similarity to E. coli L24 and rat L26 ribosomal proteins; binds to 5.8S rRNA	-1.43149	0.00641899
1776650_at	YKL106W	AAT1	Mitochondrial aspartate aminotransferase, catalyzes the conversion of oxaloacetate to aspartate in aspartate and asparagine biosynthesis	-1.43361	0.00718557
1771501_at	YPR017C	DSS4	Guanine nucleotide dissociation stimulator for Sec4p, functions in the post-Golgi secretory pathway; binds zinc, found both on membranes and in the cytosol	-1.43515	0.0072332
1779144_at	YKL156W	RPS27A	Protein component of the small (40S) ribosomal subunit; nearly identical to Rps27Bp and has similarity to rat S27 ribosomal protein	-1.4364	0.00959163
1780169_at	YER132C	PMD1	Protein with an N-terminal kelch-like domain, putative negative regulator of early meiotic gene expression; required, with Mds3p, for growth under alkaline conditions	-1.43668	0.00695425
1779803_x_at	YCR107W	AAD3	Putative aryl-alcohol dehydrogenase with similarity to P. chrysosporium aryl-alcohol dehydrogenase; mutational analysis has not yet revealed a physiological role	-1.43756	0.00831779
1775035_at	YEL023C	---	---	-1.44013	0.00843426
1776108_at	YNL046W	---	---	-1.44076	0.00454362
1776187_at	YML107C	PML39	Protein required for nuclear retention of unspliced pre-mRNAs along with Mlp1p and Pml1p; anchored to nuclear pore complex via Mlp1p and Mlp2p; found with the subset of nuclear pores farthest from the nucleolus; may interact with ribosomes	-1.44213	0.0040607
1778088_at	YLR046C	---	---	-1.44315	0.00451026
1777462_at	YOR201C	MRM1	Ribose methyltransferase that modifies a functionally critical, conserved nucleotide in mitochondrial 21S rRNA	-1.44429	0.00730764
1770458_at	YOR032C	HMS1	Basic helix-loop-helix (bHLH) protein with similarity to myc-family transcription factors; overexpression confers hyperfilamentous growth and suppresses the pseudohyphal filamentation defect of a diploid mep1 mep2 homozygous null mutant	-1.44721	0.00369345
1776344_at	YKL006W	RPL14A	N-terminally acetylated protein component of the large (60S) ribosomal subunit, nearly identical to Rpl14Bp and has similarity to rat L14 ribosomal protein; rpl14a csh5 double null mutant exhibits synthetic slow growth	-1.45115	0.00641899
1775038_s_at	YLR156W /// YLR157W-E /// YLR159W /// YLR161W	---	---	-1.45137	0.00726678
1772116_at	YLR429W	CRN1	Coronin, cortical actin cytoskeletal component that associates with the Arp2p/Arp3p complex to regulate its activity; plays a role in regulation of actin patch assembly	-1.45313	0.00408277
1770167_at	YGL253W	HXK2	Hexokinase isoenzyme 2 that catalyzes phosphorylation of glucose in the cytosol; predominant hexokinase during growth on glucose; functions in the nucleus to repress expression of HXK1 and GLK1 and to induce expression of its own gene	-1.4566	0.00387675
1780193_at	YDR334W	SWR1	Swi2/Snf2-related ATPase that is the structural component of the SWR1 complex, which exchanges histone variant H2AZ (Htz1p) for chromatin-bound histone H2A	-1.46181	0.00622688
1770039_at	YLL051C	FRE6	Putative ferric reductase with similarity to Fre2p; expression induced by low iron levels	-1.46348	0.00414108
1776931_x_at	YLL064C /// YNR076W	PAU18 /// PAU6	Protein of unknown function, member of the seripauperin multigene family encoded mainly in subtelomeric regions; identical to Pau6p /// Member of the seripauperin multigene family encoded mainly in subtelomeric regions, active during alcoholic fermentation, regulated by anaerobiosis, negatively regulated by oxygen, repressed by heme; identical to Pau18p	-1.46417	0.00514194
1778053_at	YBR054W	YRO2	Putative protein of unknown function; the authentic, non-tagged protein is detected in a phosphorylated state in highly purified mitochondria in high-throughput studies; transcriptionally regulated by Haa1p	-1.46432	0.00671648
1771304_at	YLR222C	UTP13	Nucleolar protein, component of the small subunit (SSU) processome containing the U3 snoRNA that is involved in processing of pre-18S rRNA	-1.4664	0.00959163
1772796_at	YPL083C	SEN54	Subunit of the tRNA splicing endonuclease, which is composed of Sen2p, Sen15p, Sen34p, and Sen54p	-1.46918	0.0072332
1778754_s_at	YBL113C /// YDR545W /// YEL077C /// YER190W /// YGR296W /// YHL050C /// YHR219W /// YIL177C /// YJL225C /// YLL066C /// YLL067C /// YLR466W /// YLR467W /// YML133C /// YNL339C /// YOR396W /// YPL283C /// YPR204W	YRF1-1 /// YRF1-2 /// YRF1-3 /// YRF1-4 /// YRF1-5 /// YRF1-6 /// YRF1-7 /// YRF1-8	Helicase encoded by the Y' element of subtelomeric regions, highly expressed in the mutants lacking the telomerase component TLC1; potentially phosphorylated by Cdc28p /// Helicase encoded by the Y' element of subtelomeric regions, highly expressed in the mutants lacking the telomerase component TLC1; potentially phosphorylated by Cdc28p; induced by treatment with 8-methoxypsoralen and UVA irradi…	-1.47316	0.00702704
1771650_at	YBR267W	REI1	Cytoplasmic pre-60S factor; required for the correct recycling of shuttling factors Alb1, Arx1 and Tif6 at the end of the ribosomal large subunit biogenesis; involved in bud growth in the mitotic signaling network	-1.47356	0.00718557
1769819_at	YPL002C	SNF8	Component of the ESCRT-II complex, which is involved in ubiquitin-dependent sorting of proteins into the endosome; appears to be functionally related to SNF7; involved in glucose derepression	-1.47868	0.0066205
1777567_at	YBR034C	HMT1	Nuclear SAM-dependent mono- and asymmetric arginine dimethylating methyltransferase that modifies hnRNPs, including Npl3p and Hrp1p, affecting their activity and nuclear export; methylates U1 snRNP protein Snp1p and ribosomal protein Rps2p	-1.48055	0.00653244
1774236_at	YMR006C	PLB2	Phospholipase B (lysophospholipase) involved in phospholipid metabolism; displays transacylase activity in vitro; overproduction confers resistance to lysophosphatidylcholine	-1.48069	0.00454362
1774725_at	YNL221C	POP1	Subunit of both RNase MRP, which cleaves pre-rRNA, and nuclear RNase P, which cleaves tRNA precursors to generate mature 5' ends; binds to the RPR1 RNA subunit in RNase P	-1.48355	0.00695392
1770147_at	YHR169W	DBP8	ATPase, putative RNA helicase of the DEAD-box family; component of 90S preribosome complex involved in production of 18S rRNA and assembly of 40S small ribosomal subunit; ATPase activity stimulated by association with Esf2p	-1.48446	0.00397559
1777967_at	YDR478W	SNM1	Subunit of RNase MRP, which cleaves pre-rRNA and has a role in cell cycle-regulated degradation of daughter cell-specific mRNAs; binds to the NME1 RNA subunit of RNase MRP	-1.48465	0.00369345
1775667_at	YJL093C	TOK1	Outward-rectifier potassium channel of the plasma membrane with two pore domains in tandem, each of which forms a functional channel permeable to potassium; carboxy tail functions to prevent inner gate closures; target of K1 toxin	-1.48694	0.00507201
1773001_at	YIL092W	---	---	-1.4897	0.00731131
1776199_at	YPR132W	RPS23B	Ribosomal protein 28 (rp28) of the small (40S) ribosomal subunit, required for translational accuracy; nearly identical to Rps23Ap and similar to E. coli S12 and rat S23 ribosomal proteins; deletion of both RPS23A and RPS23B is lethal	-1.49057	0.0059224
1779816_at	YOR234C	RPL33B	Ribosomal protein L37 of the large (60S) ribosomal subunit, nearly identical to Rpl33Ap and has similarity to rat L35a; rpl33b null mutant exhibits normal growth while rpl33a rpl33b double null mutant is inviable	-1.49146	0.00387675
1774312_at	YDL231C	BRE4	Zinc finger protein containing five transmembrane domains; null mutant exhibits strongly fragmented vacuoles and sensitivity to brefeldin A, a drug which is known to affect intracellular transport	-1.49446	0.00397559
1773126_at	YNL146C-A	---	---	-1.49597	0.00884941
1774326_at	YJL102W	MEF2	Mitochondrial elongation factor involved in translational elongation	-1.49647	0.00499783
1778003_at	YNL078W	NIS1	Protein localized in the bud neck at G2/M phase; physically interacts with septins; possibly involved in a mitotic signaling network	-1.49713	0.00420879
1775161_at	YLR320W	MMS22	Protein that acts with Mms1p in a repair pathway that may be involved in resolving replication intermediates or preventing the damage caused by blocked replication forks; required for accurate meiotic chromosome segregation	-1.49747	0.00399611
1776332_at	YLR403W	SFP1	Transcription factor that controls expression of ribosome biogenesis genes in response to nutrients and stress, regulates G2/M transitions during mitotic cell cycle and DNA-damage response, modulates cell size; regulated by TORC1 and Mrs6p	-1.49844	0.00837862
1779071_at	YOR077W	RTS2	Basic zinc-finger protein, similar to human and mouse Kin17 proteins which are chromatin-associated proteins involved in UV response and DNA replication	-1.49878	0.00566122
1775536_at	YLR061W	RPL22A	Protein component of the large (60S) ribosomal subunit, has similarity to Rpl22Bp and to rat L22 ribosomal protein	-1.50064	0.00712907
1771426_at	YNL049C	SFB2	Component of the Sec23p-Sfb2p heterodimer of the COPII vesicle coat, required for cargo selection during vesicle formation in ER to Golgi transport; homologous to Sec24p and Sfb3p	-1.50207	0.00348014
1771514_at	YOR349W	CIN1	Tubulin folding factor D involved in beta-tubulin (Tub2p) folding; isolated as mutant with increased chromosome loss and sensitivity to benomyl	-1.50489	0.00340013
1777888_at	YHR151C	MTC6	Protein of unknown function; mtc6 is synthetically sick with cdc13-1	-1.5064	0.00685333
1780199_at	YGL030W	RPL30	Protein component of the large (60S) ribosomal subunit, has similarity to rat L30 ribosomal protein; involved in pre-rRNA processing in the nucleolus; autoregulates splicing of its transcript	-1.51048	0.00511557
1779538_at	YKL068W	NUP100	Subunit of the nuclear pore complex (NPC) that is localized to both sides of the pore; contains a repetitive GLFG motif that interacts with mRNA export factor Mex67p and with karyopherin Kap95p; homologous to Nup116p	-1.51285	0.00641899
1778920_at	YOR032W-A	---	---	-1.51429	0.00511557
1774952_at	YLR092W	SUL2	High affinity sulfate permease; sulfate uptake is mediated by specific sulfate transporters Sul1p and Sul2p, which control the concentration of endogenous activated sulfate intermediates	-1.51493	0.00320092
1779745_at	YLR435W	TSR2	Protein with a potential role in pre-rRNA processing	-1.51641	0.00834299
1778686_at	YOR273C	TPO4	Polyamine transport protein, recognizes spermine, putrescine, and spermidine; localizes to the plasma membrane; member of the major facilitator superfamily	-1.51748	0.0059224
1769788_at	YML023C	NSE5	Essential subunit of the Mms21-Smc5-Smc6 complex; required for cell viability and DNA repair	-1.51937	0.00369345
1778692_at	YBR163W	EXO5	Mitochondrial 5'-3' exonuclease and sliding exonuclease, required for mitochondrial genome maintenance; distantly related to the RecB nuclease domain of bacterial RecBCD recombinases; may be regulated by the transcription factor Ace2	-1.51974	0.00251635
1779755_at	YKL038W	RGT1	Glucose-responsive transcription factor that regulates expression of several glucose transporter (HXT) genes in response to glucose; binds to promoters and acts both as a transcriptional activator and repressor	-1.52029	0.00397559
1776781_at	YDR016C	DAD1	Essential subunit of the Dam1 complex (aka DASH complex), couples kinetochores to the force produced by MT depolymerization thereby aiding in chromosome segregation; is transferred to the kinetochore prior to mitosis	-1.52549	0.00614396
1771497_at	YIL069C	RPS24B	Protein component of the small (40S) ribosomal subunit; identical to Rps24Ap and has similarity to rat S24 ribosomal protein	-1.52574	0.00387675
1771766_at	YLR244C	MAP1	Methionine aminopeptidase, catalyzes the cotranslational removal of N-terminal methionine from nascent polypeptides; function is partially redundant with that of Map2p	-1.52644	0.00556458
1778077_at	YJR015W	---	---	-1.52746	0.00622759
1779399_at	YPL274W	SAM3	High-affinity S-adenosylmethionine permease, required for utilization of S-adenosylmethionine as a sulfur source; has similarity to S-methylmethionine permease Mmp1p	-1.52869	0.00747565
1772238_at	YEL016C	NPP2	Nucleotide pyrophosphatase/phosphodiesterase family member; mediates extracellular nucleotide phosphate hydrolysis along with Npp1p and Pho5p; activity and expression enhanced during conditions of phosphate starvation	-1.53059	0.00633043
1769564_at	YDR207C	UME6	Key transcriptional regulator of early meiotic genes, binds URS1 upstream regulatory sequence, couples metabolic responses to nutritional cues with initiation and progression of meiosis, forms complex with Ime1p, and also with Sin3p-Rpd3p	-1.53082	0.0040592
1771682_at	YOR344C	TYE7	Serine-rich protein that contains a basic-helix-loop-helix (bHLH) DNA binding motif; binds E-boxes of glycolytic genes and contributes to their activation; may function as a transcriptional activator in Ty1-mediated gene expression	-1.53191	0.00209124
1773640_at	YDR046C	BAP3	Amino acid permease involved in the uptake of cysteine, leucine, isoleucine and valine	-1.53607	0.0048954
1776859_at	YDL014W	NOP1	Nucleolar protein, component of the small subunit processome complex, which is required for processing of pre-18S rRNA; has similarity to mammalian fibrillarin	-1.53715	0.00340013
1775568_at	YMR259C	---	---	-1.5378	0.00549034
1775015_at	YEL032W	MCM3	Protein involved in DNA replication; component of the Mcm2-7 hexameric complex that binds chromatin as a part of the pre-replicative complex	-1.53856	0.00374005
1775023_at	YJR003C	---	---	-1.53972	0.00622759
1771396_at	YOL077C	BRX1	Nucleolar protein, constituent of 66S pre-ribosomal particles; depletion leads to defects in rRNA processing and a block in the assembly of large ribosomal subunits; possesses a sigma(70)-like RNA-binding motif	-1.54203	0.0066205
1774880_at	YKL006C-A	SFT1	Intra-Golgi v-SNARE, required for transport of proteins between an early and a later Golgi compartment	-1.54445	0.00767191
1770363_at	YPR048W	TAH18	Conserved NAPDH-dependent diflavin reductase, component of an early step in the cytosolic Fe-S protein assembly (CIA) machinery; transfers electrons from NADPH to the Fe-S cluster of Dre2p; plays a pro-death role under oxidative stress	-1.5505	0.00204044
1771703_at	YDL182W	LYS20	Homocitrate synthase isozyme, catalyzes the condensation of acetyl-CoA and alpha-ketoglutarate to form homocitrate, which is the first step in the lysine biosynthesis pathway; highly similar to the other isozyme, Lys21p	-1.55225	0.00320092
1777320_at	YPL254W	HFI1	Adaptor protein required for structural integrity of the SAGA complex, a histone acetyltransferase-coactivator complex that is involved in global regulation of gene expression through acetylation and transcription functions	-1.55632	0.00399611
1773389_at	YLR382C	NAM2	Mitochondrial leucyl-tRNA synthetase, also has a direct role in splicing of several mitochondrial group I introns; indirectly required for mitochondrial genome maintenance	-1.55706	0.00412531
1770140_x_at	YAL068C /// YBL108C-A /// YDR542W /// YGL261C /// YGR294W /// YHL046C	PAU10 /// PAU11 /// PAU12 /// PAU13 /// PAU8 /// PAU9	Protein of unknown function, member of the seripauperin multigene family encoded mainly in subtelomeric regions /// Putative protein of unknown function and member of the seripauperin multigene family encoded mainly in subtelomeric regions; mRNA expression appears to be regulated by SUT1 and UPC2 /// Protein of unknown function, member of the seripauperin multigene family encoded mainly in subtel…	-1.55801	0.00544921
1778125_at	YEL025C	---	---	-1.56043	0.00400379
1775095_at	YCR089W	FIG2	Cell wall adhesin, expressed specifically during mating; may be involved in maintenance of cell wall integrity during mating	-1.56067	0.00537498
1774802_at	YDR025W	RPS11A	Protein component of the small (40S) ribosomal subunit; identical to Rps11Bp and has similarity to E. coli S17 and rat S11 ribosomal proteins	-1.56158	0.00277171
1776010_at	YJL190C	RPS22A	Protein component of the small (40S) ribosomal subunit; nearly identical to Rps22Bp and has similarity to E. coli S8 and rat S15a ribosomal proteins	-1.56411	0.00204044
1777096_at	YCR106W	RDS1	Zinc cluster transcription factor involved in conferring resistance to cycloheximide	-1.56521	0.00566264
1769829_at	YDR450W	RPS18A	Protein component of the small (40S) ribosomal subunit; nearly identical to Rps18Bp and has similarity to E. coli S13 and rat S18 ribosomal proteins	-1.5661	0.00387675
1774824_at	YLR194C	---	---	-1.56614	0.00497217
1774596_s_at	YDR450W /// YML026C	RPS18A /// RPS18B	Protein component of the small (40S) ribosomal subunit; nearly identical to Rps18Bp and has similarity to E. coli S13 and rat S18 ribosomal proteins /// Protein component of the small (40S) ribosomal subunit; nearly identical to Rps18Ap and has similarity to E. coli S13 and rat S18 ribosomal proteins	-1.56926	0.00807193
1777457_s_at	YCR107W /// YOL165C	AAD15 /// AAD3	Putative aryl-alcohol dehydrogenase with similarity to P. chrysosporium aryl-alcohol dehydrogenase; mutational analysis has not yet revealed a physiological role /// Putative aryl-alcohol dehydrogenase with similarity to P. chrysosporium aryl-alcohol dehydrogenase; mutational analysis has not yet revealed a physiological role	-1.5715	0.00182253
1776626_at	YGL028C	SCW11	Cell wall protein with similarity to glucanases; may play a role in conjugation during mating based on its regulation by Ste12p	-1.57231	0.00369345
1778065_at	YOR380W	RDR1	Transcriptional repressor involved in the control of multidrug resistance; negatively regulates expression of the PDR5 gene; member of the Gal4p family of zinc cluster proteins	-1.57364	0.00369345
1777796_at	YOR337W	TEA1	Ty1 enhancer activator required for full levels of Ty enhancer-mediated transcription; C6 zinc cluster DNA-binding protein	-1.57376	0.00244589
1774932_at	YPL183C	RTT10	Cytoplasmic protein with a role in regulation of Ty1 transposition	-1.57384	0.00652824
1773118_at	YML080W	DUS1	Dihydrouridine synthase, member of a widespread family of conserved proteins including Smm1p, Dus3p, and Dus4p; modifies pre-tRNA(Phe) at U17	-1.57591	0.0094317
1773052_at	YEL029C	BUD16	Putative pyridoxal kinase, a key enzyme involved in pyridoxal 5'-phosphate synthesis, the active form of vitamin B6; required for genome integrity; involved in bud-site selection; similarity to yeast BUD17 and human pyridoxal kinase (PDXK)	-1.5764	0.00451187
1779520_at	YDL198C	GGC1	Mitochondrial GTP/GDP transporter, essential for mitochondrial genome maintenance; has a role in mitochondrial iron transport; member of the mitochondrial carrier family	-1.57727	0.00451026
1772646_at	YEL017W	GTT3	Protein of unknown function with a possible role in glutathione metabolism, as suggested by computational analysis of large-scale protein-protein interaction data; GFP-fusion protein localizes to the nuclear periphery	-1.59408	0.00204044
1769716_at	YPR121W	THI22	Protein with similarity to hydroxymethylpyrimidine phosphate kinases; member of a gene family with THI20 and THI21; not required for thiamine biosynthesis	-1.59677	0.00401004
1778450_at	YKL176C	LST4	Protein possibly involved in a post-Golgi secretory pathway; required for the transport of nitrogen-regulated amino acid permease Gap1p from the Golgi to the cell surface	-1.59786	0.00263909
1777214_at	YNL162W-A	---	---	-1.59822	0.00747142
1778203_at	YOR161C	PNS1	Protein of unknown function; has similarity to Torpedo californica tCTL1p, which is postulated to be a choline transporter, neither null mutation nor overexpression affects choline transport	-1.59875	0.00897568
1778960_at	YBR083W	TEC1	Transcription factor required for full Ty1 expression, Ty1-mediated gene activation, and haploid invasive and diploid pseudohyphal growth; TEA/ATTS DNA-binding domain family member	-1.60212	0.00652824
1769858_at	YLR029C	RPL15A	Protein component of the large (60S) ribosomal subunit, nearly identical to Rpl15Bp and has similarity to rat L15 ribosomal protein; binds to 5.8 S rRNA	-1.60447	0.00182253
1772317_at	YGR264C	MES1	Methionyl-tRNA synthetase, forms a complex with glutamyl-tRNA synthetase (Gus1p) and Arc1p, which increases the catalytic efficiency of both tRNA synthetases; also has a role in nuclear export of tRNAs	-1.60533	0.00660147
1771906_at	YML026C	RPS18B	Protein component of the small (40S) ribosomal subunit; nearly identical to Rps18Ap and has similarity to E. coli S13 and rat S18 ribosomal proteins	-1.60583	0.00831416
1771067_at	YKL112W	ABF1	DNA binding protein with possible chromatin-reorganizing activity involved in transcriptional activation, gene silencing, and DNA replication and repair	-1.60628	0.00605826
1770277_at	YHR204W	MNL1	alpha-1,2-specific exomannosidase of the endoplasmic reticulum that generates a Man7GlcNac2 oligosaccharide signal on glycoproteins destined for ubiquitin-proteasome degradation	-1.60781	0.00387675
1777613_at	YBR276C	PPS1	Protein phosphatase with specificity for serine, threonine, and tyrosine residues; has a role in the DNA synthesis phase of the cell cycle	-1.60781	0.0046736
1772448_at	YPL221W	FLC1	Putative FAD transporter; required for uptake of FAD into endoplasmic reticulum; involved in cell wall maintenance	-1.60918	0.00209124
1779073_at	YJL069C	UTP18	Possible U3 snoRNP protein involved in maturation of pre-18S rRNA, based on computational analysis of large-scale protein-protein interaction data	-1.61045	0.00594994
1771446_at	YDL076C	RXT3	Subunit of the RPD3L complex; involved in histone deacetylation	-1.61214	0.00281241
1773528_at	YOR205C	GEP3	Protein of unknown function; null mutant is defective in respiration and interacts synthetically with prohibitin (phb1); the authentic, non-tagged protein is detected in purified mitochondria in high-throughput studies	-1.61242	0.00369345
1773809_at	YNL065W	AQR1	Plasma membrane multidrug transporter of the major facilitator superfamily, confers resistance to short-chain monocarboxylic acids and quinidine; involved in the excretion of excess amino acids	-1.61421	0.00685333
1779509_at	YOR284W	HUA2	Cytoplasmic protein of unknown function; computational analysis of large-scale protein-protein interaction data suggests a possible role in actin patch assembly	-1.61421	0.00470683
1774022_at	YOL158C	ENB1	Endosomal ferric enterobactin transporter, expressed under conditions of iron deprivation; member of the major facilitator superfamily; expression is regulated by Rcs1p and affected by chloroquine treatment	-1.62054	0.00397559
1769929_at	YFL034C-A	RPL22B	Protein component of the large (60S) ribosomal subunit, has similarity to Rpl22Ap and to rat L22 ribosomal protein	-1.62209	0.00496142
1778623_at	YDR082W	STN1	Telomere end-binding and capping protein, plays a key role with Pol12p in linking telomerase action with completion of lagging strand synthesis, and in a regulatory step required for telomere capping	-1.62773	0.00425196
1778885_at	YCL002C	---	---	-1.63278	0.00320092
1773145_s_at	YGR109W-A /// YGR109W-B /// YIL080W /// YIL082W /// YIL082W-A	---	---	-1.63399	0.00594994
1779741_at	YKR061W	KTR2	Mannosyltransferase involved in N-linked protein glycosylation; member of the KRE2/MNT1 mannosyltransferase family	-1.63748	0.00277171
1771310_at	YMR241W	YHM2	Carrier protein that exports citrate from and imports oxoglutarate into the mitochondrion, causing net export of NADPH reducing equivalents; also associates with mt nucleoids and has a role in replication and segregation of the mt genome	-1.6396	0.00569292
1773044_at	YLR055C	SPT8	Subunit of the SAGA transcriptional regulatory complex but not present in SAGA-like complex SLIK/SALSA, required for SAGA-mediated inhibition at some promoters	-1.63992	0.0061671
1779136_at	YCR072C	RSA4	WD-repeat protein involved in ribosome biogenesis; may interact with ribosomes; required for maturation and efficient intra-nuclear transport or pre-60S ribosomal subunits, localizes to the nucleolus	-1.64006	0.00535178
1777219_at	YNL134C	---	---	-1.64035	0.0046736
1775295_at	YDR321W	ASP1	Cytosolic L-asparaginase, involved in asparagine catabolism	-1.643	0.00148499
1774055_at	YIL047C /// YIL047C-A	SYG1	Plasma membrane protein of unknown function; truncation and overexpression suppresses lethality of G-alpha protein deficiency	-1.64419	0.00166904
1775265_at	YPR009W	SUT2	Putative transcription factor; multicopy suppressor of mutations that cause low activity of the cAMP/protein kinase A pathway; highly similar to Sut1p	-1.64456	0.00384431
1772033_at	YOR128C	ADE2	Phosphoribosylaminoimidazole carboxylase, catalyzes a step in the 'de novo' purine nucleotide biosynthetic pathway; red pigment accumulates in mutant cells deprived of adenine	-1.65345	0.00258546
1775211_at	YMR240C	CUS1	Protein required for assembly of U2 snRNP into the spliceosome, forms a complex with Hsh49p and Hsh155p	-1.65399	0.00184747
1779628_at	YDR033W	MRH1	Protein that localizes primarily to the plasma membrane, also found at the nuclear envelope; the authentic, non-tagged protein is detected in mitochondria in a phosphorylated state; has similarity to Hsp30p and Yro2p	-1.66089	0.0015764
1772164_at	YBL014C	RRN6	Component of the core factor (CF) rDNA transcription factor complex; CF is required for transcription of 35S rRNA genes by RNA polymerase I and is composed of Rrn6p, Rrn7p, and Rrn11p	-1.66519	0.00356207
1772741_at	YDR448W	ADA2	Transcription coactivator, component of the ADA and SAGA transcriptional adaptor/HAT (histone acetyltransferase) complexes	-1.67033	0.004391
1778996_at	YER062C	HOR2	One of two redundant DL-glycerol-3-phosphatases (RHR2/GPP1 encodes the other) involved in glycerol biosynthesis; induced in response to hyperosmotic stress and oxidative stress, and during the diauxic transition	-1.67118	0.00736455
1778031_at	YPL157W	TGS1	Trimethyl guanosine synthase, conserved nucleolar methyl transferase that converts the m(7)G cap structure of snRNAs, snoRNAs, and telomerase TLC1 RNA to m(2,2,7)G; also required for ribosome synthesis and nucleolar morphology	-1.67168	0.00351583
1770687_at	YLR364W	GRX8	Glutaredoxin that employs a dithiol mechanism of catalysis; monomeric; activity is low and null mutation does not affect sensitivity to oxidative stress; GFP-fusion protein localizes to the cytoplasm; expression strongly induced by arsenic	-1.67521	0.00837862
1773157_at	YFL026W	STE2	Receptor for alpha-factor pheromone; seven transmembrane-domain GPCR that interacts with both pheromone and a heterotrimeric G protein to initiate the signaling response that leads to mating between haploid a and alpha cells	-1.67655	0.00397559
1772817_at	YGR159C	NSR1	Nucleolar protein that binds nuclear localization sequences, required for pre-rRNA processing and ribosome biogenesis	-1.67678	0.00273059
1775647_at	YHR163W	SOL3	6-phosphogluconolactonase, catalyzes the second step of the pentose phosphate pathway; weak multicopy suppressor of los1-1 mutation; homologous to Sol2p and Sol1p	-1.68271	0.00182253
1770692_at	YML123C	PHO84	High-affinity inorganic phosphate (Pi) transporter and low-affinity manganese transporter; regulated by Pho4p and Spt7p; mutation confers resistance to arsenate; exit from the ER during maturation requires Pho86p	-1.68316	0.00273059
1778882_at	YOL097W-A	---	---	-1.68471	0.00511699
1773316_at	YEL063C	CAN1	Plasma membrane arginine permease, requires phosphatidyl ethanolamine (PE) for localization, exclusively associated with lipid rafts; mutation confers canavanine resistance	-1.68614	0.00128383
1769818_at	YOL011W	PLB3	Phospholipase B (lysophospholipase) involved in phospholipid metabolism; hydrolyzes phosphatidylinositol and phosphatidylserine and displays transacylase activity in vitro	-1.69019	0.00148499
1780046_at	YBR158W	AMN1	Protein required for daughter cell separation, multiple mitotic checkpoints, and chromosome stability; contains 12 degenerate leucine-rich repeat motifs; expression is induced by the Mitotic Exit Network (MEN)	-1.69502	0.00206554
1777121_at	YDR156W	RPA14	RNA polymerase I subunit A14	-1.69528	0.00584407
1772793_at	YCR065W	HCM1	Forkhead transcription factor that drives S-phase specific expression of genes involved in chromosome segregation, spindle dynamics, and budding; suppressor of calmodulin mutants with specific SPB assembly defects; telomere maintenance role	-1.69709	0.00225075
1774906_at	YOR107W	RGS2	Negative regulator of glucose-induced cAMP signaling; directly activates the GTPase activity of the heterotrimeric G protein alpha subunit Gpa2p	-1.69996	0.00356207
1771542_at	YNL113W	RPC19	RNA polymerase subunit AC19, common to RNA polymerases I and III	-1.7037	0.00967359
1773053_at	YER154W	OXA1	Mitochondrial inner membrane insertase, mediates the insertion of both mitochondrial- and nuclear-encoded proteins from the matrix into the inner membrane, interacts with mitochondrial ribosomes; conserved from bacteria to animals	-1.70645	0.00256057
1770777_at	YPR187W	RPO26	RNA polymerase subunit ABC23, common to RNA polymerases I, II, and III; part of central core; similar to bacterial omega subunit	-1.7083	0.00508671
1770809_at	YPR174C	---	---	-1.71082	0.00153605
1771382_at	YDR370C	---	---	-1.71109	0.00135176
1771341_at	YOL154W	ZPS1	Putative GPI-anchored protein; transcription is induced under low-zinc conditions, as mediated by the Zap1p transcription factor, and at alkaline pH	-1.71111	0.00489799
1775274_at	YDL220C	CDC13	Single stranded DNA-binding protein found at TG1-3 telomere G-tails; regulates telomere replication through recruitment of specific sub-complexes, but the essential function is telomere capping	-1.71263	0.0093161
1777927_at	YKL078W	DHR2	Predominantly nucleolar DEAH-box ATP-dependent RNA helicase, required for 18S rRNA synthesis	-1.71276	0.00396034
1772433_x_at	YLR388W	RPS29A	Protein component of the small (40S) ribosomal subunit; nearly identical to Rps29Bp and has similarity to rat S29 and E. coli S14 ribosomal proteins	-1.71373	0.00514617
1777991_at	YER184C	---	---	-1.71412	0.00914174
1776054_at	YIL056W	VHR1	Transcriptional activator, required for the vitamin H-responsive element (VHRE) mediated induction of VHT1 (Vitamin H transporter) and BIO5 (biotin biosynthesis intermediate transporter) in response to low biotin concentrations	-1.72134	0.00143442
1772935_at	YHR199C-A	NBL1	Subunit of the conserved chromosomal passenger complex (CPC; Ipl1p-Sli15p-Bir1p-Nbl1p), which regulates mitotic chromosome segregation; not required for the kinase activity of the complex; mediates the interaction of Sli15p and Bir1p	-1.72897	0.0050994
1769461_at	YMR317W	---	---	-1.73093	0.00685458
1770075_at	YJL133W	MRS3	Iron transporter that mediates Fe2+ transport across the inner mitochondrial membrane; mitochondrial carrier family member, similar to and functionally redundant with Mrs4p; active under low-iron conditions; may transport other cations	-1.73171	0.00470683
1774200_at	YPL137C	GIP3	Glc7-interacting protein whose overexpression relocalizes Glc7p from the nucleus and prevents chromosome segregation; may interact with ribosomes, based on co-purification experiments	-1.7339	0.00397559
1774719_at	YGL029W	CGR1	Protein involved in nucleolar integrity and processing of the pre-rRNA for the 60S ribosome subunit; transcript is induced in response to cytotoxic stress but not genotoxic stress	-1.7398	0.00855867
1775387_at	YFL027C	GYP8	GTPase-activating protein for yeast Rab family members; Ypt1p is the preferred in vitro substrate but also acts on Sec4p, Ypt31p and Ypt32p; involved in the regulation of ER to Golgi vesicle transport	-1.7475	0.00235872
1775970_at	snR73 /// YMR013W-A	---	---	-1.75077	0.0018788
1775789_at	YDL144C	---	---	-1.75298	0.00148499
1773541_at	YDL138W	RGT2	Plasma membrane high glucose sensor that regulates glucose transport; contains 12 predicted transmembrane segments and a long C-terminal tail required for induction of hexose transporters; highly similar to Snf3p	-1.75368	0.00136435
1770236_at	YMR088C	VBA1	Permease of basic amino acids in the vacuolar membrane	-1.7625	0.00769914
1773510_at	YDR471W	RPL27B	Protein component of the large (60S) ribosomal subunit, nearly identical to Rpl27Ap and has similarity to rat L27 ribosomal protein	-1.76428	0.00401004
1771154_at	YIR023W	DAL81	Positive regulator of genes in multiple nitrogen degradation pathways; contains DNA binding domain but does not appear to bind the dodecanucleotide sequence present in the promoter region of many genes involved in allantoin catabolism	-1.76478	0.00133316
1777925_at	YLL063C	AYT1	Acetyltransferase; catalyzes trichothecene 3-O-acetylation, suggesting a possible role in trichothecene biosynthesis	-1.76537	0.00166904
1770269_at	YNR020C	ATP23	Putative metalloprotease of the mitochondrial inner membrane, required for processing of Atp6p; has an additional role in assembly of the F0 sector of the F1F0 ATP synthase complex	-1.76557	0.0048954
1778439_at	YER117W	RPL23B	Protein component of the large (60S) ribosomal subunit, identical to Rpl23Ap and has similarity to E. coli L14 and rat L23 ribosomal proteins	-1.76927	0.00154488
1778591_at	YNR044W	AGA1	Anchorage subunit of a-agglutinin of a-cells, highly O-glycosylated protein with N-terminal secretion signal and C-terminal signal for addition of GPI anchor to cell wall, linked to adhesion subunit Aga2p via two disulfide bonds	-1.7706	0.00222034
1778000_at	YGR257C	MTM1	Mitochondrial protein of the mitochondrial carrier family, involved in activating mitochondrial Sod2p probably by facilitating insertion of an essential manganese cofactor	-1.7706	0.00154488
1778025_at	YER180C-A	SLO1	Protein interacting with Arl3p, which is a GTPase of the Ras superfamily involved in vesicle-tethering at the Golgi; putative ortholog of human SCOCO	-1.77354	0.00256057
1773839_at	YPL175W	SPT14	UDP-GlcNAc-binding and catalytic subunit of the enzyme that mediates the first step in glycosylphosphatidylinositol (GPI) biosynthesis, mutations cause defects in transcription and in biogenesis of cell wall proteins	-1.77445	0.00387675
1772294_at	YLR388W	RPS29A	Protein component of the small (40S) ribosomal subunit; nearly identical to Rps29Bp and has similarity to rat S29 and E. coli S14 ribosomal proteins	-1.77521	0.00209124
1776477_at	YDL131W	LYS21	Homocitrate synthase isozyme, catalyzes the condensation of acetyl-CoA and alpha-ketoglutarate to form homocitrate, which is the first step in the lysine biosynthesis pathway; highly similar to the other isozyme, Lys20p	-1.77598	0.00256057
1778153_at	YHR022C	---	---	-1.77689	0.00685333
1772336_at	YLR056W	ERG3	C-5 sterol desaturase, catalyzes the introduction of a C-5(6) double bond into episterol, a precursor in ergosterol biosynthesis; mutants are viable, but cannot grow on non-fermentable carbon sources	-1.78141	0.00351057
1779413_at	YNL277W	MET2	L-homoserine-O-acetyltransferase, catalyzes the conversion of homoserine to O-acetyl homoserine which is the first step of the methionine biosynthetic pathway	-1.78236	0.00663396
1770510_at	YLR233C	EST1	TLC1 RNA-associated factor involved in telomere length regulation as recruitment subunit of telomerase; has G-quadruplex promoting activity that is required for telomere elongation; possible role in activating telomere-bound Est2p-TLC1-RNA	-1.78844	0.00682357
1778919_at	YER070W	RNR1	Major isoform of the large subunit of ribonucleotide-diphosphate reductase; the RNR complex catalyzes rate-limiting step in dNTP synthesis, regulated by DNA replication and DNA damage checkpoint pathways via localization of small subunits	-1.79043	0.00653484
1770865_at	YER149C	PEA2	Coiled-coil polarisome protein required for polarized morphogenesis, cell fusion, and low affinity Ca2+ influx; forms polarisome complex with Bni1p, Bud6p, and Spa2p; localizes to sites of polarized growth	-1.80147	0.00396034
1777180_at	YPR138C	MEP3	Ammonium permease of high capacity and low affinity; belongs to a ubiquitous family of cytoplasmic membrane proteins that transport only ammonium (NH4+); expression is under the nitrogen catabolite repression regulation ammonia permease	-1.80685	0.00207237
1777706_at	YLR186W	EMG1	Member of the alpha/beta knot fold methyltransferase superfamily; required for maturation of 18S rRNA and for 40S ribosome production; interacts with RNA and with S-adenosylmethionine; associates with spindle/microtubules; forms homodimers	-1.8083	0.00369345
1773842_at	YMR016C	SOK2	Nuclear protein that plays a regulatory role in the cyclic AMP (cAMP)-dependent protein kinase (PKA) signal transduction pathway; negatively regulates pseudohyphal differentiation; homologous to several transcription factors	-1.81069	0.00155705
1770615_at	YBR291C	CTP1	Mitochondrial inner membrane citrate transporter, member of the mitochondrial carrier family	-1.8153	0.004391
1778267_at	YOR180C	DCI1	Peroxisomal protein; identification as a delta(3,5)-delta(2,4)-dienoyl-CoA isomerase involved in fatty acid metabolism is disputed	-1.81944	0.00384431
1773695_at	YER055C	HIS1	ATP phosphoribosyltransferase, a hexameric enzyme, catalyzes the first step in histidine biosynthesis; mutations cause histidine auxotrophy and sensitivity to Cu, Co, and Ni salts; transcription is regulated by general amino acid control	-1.82136	0.00148499
1769455_at	YLR286C	CTS1	Endochitinase, required for cell separation after mitosis; transcriptional activation during the G1 phase of the cell cycle is mediated by transcription factor Ace2p	-1.83044	0.00105201
1776117_at	YNL145W	MFA2	Mating pheromone a-factor, made by a cells; interacts with alpha cells to induce cell cycle arrest and other responses leading to mating; biogenesis involves C-terminal modification, N-terminal proteolysis, and export; also encoded by MFA1	-1.83193	0.00204044
1769518_x_at	YIL176C /// YJL223C	PAU1 /// PAU14	Member of the seripauperin multigene family encoded mainly in subtelomeric regions, active during alcoholic fermentation, regulated by anaerobiosis, negatively regulated by oxygen, repressed by heme; identical to Pau14p /// Protein of unknown function, member of the seripauperin multigene family encoded mainly in subtelomeric regions; identical to Pau1p	-1.83762	0.0010957
1776084_at	YPL273W	SAM4	S-adenosylmethionine-homocysteine methyltransferase, functions along with Mht1p in the conversion of S-adenosylmethionine (AdoMet) to methionine to control the methionine/AdoMet ratio	-1.84252	0.000985664
1779098_at	YBR020W	GAL1	Galactokinase, phosphorylates alpha-D-galactose to alpha-D-galactose-1-phosphate in the first step of galactose catabolism; expression regulated by Gal4p	-1.84581	0.000898533
1773939_at	YDR108W	GSG1	Subunit of TRAPPIII (transport protein particle), a multimeric guanine nucleotide-exchange factor for Ypt1p, required for membrane expansion during autophagy and the CVT pathway; directs Ypt1p to the PAS; late post-replication meiotic role	-1.84759	0.0010957
1777678_at	YJL107C	---	---	-1.84779	0.0035644
1777945_at	YGR138C	TPO2	Polyamine transport protein specific for spermine; localizes to the plasma membrane; transcription of TPO2 is regulated by Haa1p; member of the major facilitator superfamily	-1.85092	0.000837036
1774710_at	YBR104W	YMC2	Mitochondrial protein, putative inner membrane transporter with a role in oleate metabolism and glutamate biosynthesis; member of the mitochondrial carrier (MCF) family; has similarity with Ymc1p	-1.85297	0.00320092
1775179_at	YHR127W	---	---	-1.85309	0.00298399
1776767_at	YLL062C	MHT1	S-methylmethionine-homocysteine methyltransferase, functions along with Sam4p in the conversion of S-adenosylmethionine (AdoMet) to methionine to control the methionine/AdoMet ratio	-1.85568	0.00121706
1771764_at	YOR101W	RAS1	GTPase involved in G-protein signaling in the adenylate cyclase activating pathway, plays a role in cell proliferation; localized to the plasma membrane; homolog of mammalian RAS proto-oncogenes	-1.87154	0.00206554
1774643_at	YAL020C	ATS1	Protein required, with Elongator complex, Kti11p, and Kti12p, for modification of wobble nucleosides in tRNA; has a potential role in regulatory interactions between microtubules and the cell cycle	-1.87291	0.00352396
1776946_at	YOR130C	ORT1	Ornithine transporter of the mitochondrial inner membrane, exports ornithine from mitochondria as part of arginine biosynthesis; human ortholog is associated with hyperammonaemia-hyperornithinaemia-homocitrullinuria (HHH) syndrome	-1.87422	0.00249296
1769766_at	YBR296C	PHO89	Na+/Pi cotransporter, active in early growth phase; similar to phosphate transporters of Neurospora crassa; transcription regulated by inorganic phosphate concentrations and Pho4p	-1.87489	0.0015764
1779256_at	YBL042C	FUI1	High affinity uridine permease, localizes to the plasma membrane; also mediates low but significant transport of the cytotoxic nucleoside analog 5-fluorouridine; not involved in uracil transport	-1.87766	0.0010957
1779654_s_at	YMR321C /// YPL273W	SAM4	S-adenosylmethionine-homocysteine methyltransferase, functions along with Mht1p in the conversion of S-adenosylmethionine (AdoMet) to methionine to control the methionine/AdoMet ratio	-1.87881	0.00069532
1769863_at	YJL025W	RRN7	Component of the core factor (CF) rDNA transcription factor complex; CF is required for transcription of 35S rRNA genes by RNA polymerase I and is composed of Rrn6p, Rrn7p, and Rrn11p	-1.88074	0.00461619
1773641_x_at	YAL068C	PAU8	Protein of unknown function, member of the seripauperin multigene family encoded mainly in subtelomeric regions	-1.88564	0.00132366
1778277_at	YLR452C	SST2	GTPase-activating protein for Gpa1p, regulates desensitization to alpha factor pheromone; also required to prevent receptor-independent signaling of the mating pathway; member of the RGS (regulator of G-protein signaling) family	-1.89107	0.00148499
1771069_at	YLR063W	---	---	-1.89309	0.00148499
1776151_at	YGL236C	MTO1	Mitochondrial protein, forms a heterodimer complex with Mss1p that performs the 5-carboxymethylaminomethyl modification of the wobble uridine base in mitochondrial tRNAs; required for respiration in paromomycin-resistant 15S rRNA mutants	-1.89395	0.0010957
1775150_at	YPL211W	NIP7	Nucleolar protein required for 60S ribosome subunit biogenesis, constituent of 66S pre-ribosomal particles; physically interacts with Nop8p and the exosome subunit Rrp43p	-1.8985	0.00653484
1777263_at	YGL123W	RPS2	Protein component of the small (40S) subunit, essential for control of translational accuracy; phosphorylation by C-terminal domain kinase I (CTDK-I) enhances translational accuracy; methylated on one or more arginine residues by Hmt1p	-1.90595	0.000939742
1779097_at	YOR095C	RKI1	Ribose-5-phosphate ketol-isomerase, catalyzes the interconversion of ribose 5-phosphate and ribulose 5-phosphate in the pentose phosphate pathway; participates in pyridoxine biosynthesis	-1.90618	0.00148499
1773444_at	YFR015C	GSY1	Glycogen synthase with similarity to Gsy2p, the more highly expressed yeast homolog; expression induced by glucose limitation, nitrogen starvation, environmental stress, and entry into stationary phase	-1.91043	0.000919888
1772349_at	YNL182C	IPI3	Essential component of the Rix1 complex (Rix1p, Ipi1p, Ipi3p) that is required for processing of ITS2 sequences from 35S pre-rRNA; highly conserved and contains WD40 motifs; Rix1 complex associates with Mdn1p in pre-60S ribosomal particles	-1.92568	0.00067613
1772736_at	YLR245C	CDD1	Cytidine deaminase; catalyzes the modification of cytidine to uridine in vitro but native RNA substrates have not been identified, localizes to both the nucleus and cytoplasm	-1.92575	0.00387675
1772218_at	YMR063W	RIM9	Protein of unknown function, involved in the proteolytic activation of Rim101p in response to alkaline pH; has similarity to A. nidulans PalI; putative membrane protein	-1.9282	0.0089577
1775510_at	YGR221C	TOS2	Protein involved in localization of Cdc24p to the site of bud growth; may act as a membrane anchor; localizes to the bud neck and bud tip; potentially phosphorylated by Cdc28p	-1.93414	0.0050994
1773254_at	YKL209C	STE6	Plasma membrane ATP-binding cassette (ABC) transporter required for the export of a-factor, catalyzes ATP hydrolysis coupled to a-factor transport; contains 12 transmembrane domains and two ATP binding domains; expressed only in MATa cells	-1.93478	0.00132366
1773960_at	YDL083C	RPS16B	Protein component of the small (40S) ribosomal subunit; identical to Rps16Ap and has similarity to E. coli S9 and rat S16 ribosomal proteins	-1.93711	0.00299651
1773931_at	YBR066C	NRG2	Transcriptional repressor that mediates glucose repression and negatively regulates filamentous growth; has similarity to Nrg1p	-1.93914	0.00369345
1772477_at	YJR124C	---	---	-1.94037	0.00152136
1780188_at	YBR008C	FLR1	Plasma membrane multidrug transporter of the major facilitator superfamily, involved in efflux of fluconazole, diazaborine, benomyl, methotrexate, and other drugs; expression induced in cells treated with the mycotoxin patulin	-1.94188	0.00118125
1778542_at	YEL048C	TCA17	Protein that interacts with subunits of the TRAPP complex and may play a role its assembly or stability; mutation is synthetically lethal with gcs1 deletion; Sedlin_N family member; human Sedlin mutations cause the skeletal disorder SEDT	-1.95468	0.00699891
1780069_at	YKR005C	---	---	-1.95541	0.00138808
1773179_at	YBR055C	PRP6	Splicing factor, component of the U4/U6-U5 snRNP complex	-1.96276	0.00154488
1769645_at	YMR069W	NAT4	N alpha-acetyl-transferase, involved in acetylation of the N-terminal residues of histones H4 and H2A	-1.98139	0.00166904
1779904_at	YHR048W	YHK8	Presumed antiporter of the DHA1 family of multidrug resistance transporters; contains 12 predicted transmembrane spans; expression of gene is up-regulated in cells exhibiting reduced susceptibility to azoles	-1.98895	0.00184747
1773153_at	YDR034C	LYS14	Transcriptional activator involved in regulation of genes of the lysine biosynthesis pathway; requires 2-aminoadipate semialdehyde as co-inducer	-1.98961	0.00109822
1778155_at	YJL118W	---	---	-1.99054	0.0042917
1777286_s_at	YAR071W /// YHR215W	PHO11 /// PHO12	One of three repressible acid phosphatases, a glycoprotein that is transported to the cell surface by the secretory pathway; induced by phosphate starvation and coordinately regulated by PHO4 and PHO2 /// One of three repressible acid phosphatases, a glycoprotein that is transported to the cell surface by the secretory pathway; nearly identical to Pho11p; upregulated by phosphate starvation	-1.99516	0.00369345
1778215_at	YER056C	FCY2	Purine-cytosine permease, mediates purine (adenine, guanine, and hypoxanthine) and cytosine accumulation	-2.00517	0.00105201
1773477_at	YJR119C	JHD2	JmjC domain family histone demethylase specific for H3-K4 (histone H3 Lys4); removes methyl groups specifically added by Set1p methyltransferase; protein levels regulated by Not4p (E3 ubiquitin ligase) polyubiquitin-mediated degradation	-2.02963	0.00155705
1780161_at	YIL133C	RPL16A	N-terminally acetylated protein component of the large (60S) ribosomal subunit, binds to 5.8 S rRNA; has similarity to Rpl16Bp, E. coli L13 and rat L13a ribosomal proteins; transcriptionally regulated by Rap1p	-2.0312	0.00133316
1780053_at	YMR195W	ICY1	Protein of unknown function, required for viability in rich media of cells lacking mitochondrial DNA; mutants have an invasive growth defect with elongated morphology; induced by amino acid starvation	-2.03142	0.00182253
1772651_at	YDR222W	---	---	-2.04176	0.000919888
1779514_at	YJL122W	ALB1	Shuttling pre-60S factor; involved in the biogenesis of ribosomal large subunit; interacts directly with Arx1p; responsible for Tif6p recycling defects in absence of Rei1p	-2.05685	0.00386118
1777923_at	YDR042C	---	---	-2.06007	0.00067613
1776165_at	YLR426W	---	---	-2.06297	0.00110814
1773261_at	YIL079C	AIR1	Zinc knuckle protein, involved in nuclear RNA processing and degradation as a component of the TRAMP complex; stimulates the poly(A) polymerase activity of Pap2p in vitro; functionally redundant with Air2p	-2.06466	0.00148499
1771602_at	YGL172W	NUP49	Subunit of the Nsp1p-Nup57p-Nup49p-Nic96p subcomplex of the nuclear pore complex (NPC), required for nuclear export of ribosomes	-2.07289	0.000567339
1775717_at	YLR413W	---	---	-2.09073	0.00369345
1770395_at	YLR105C	SEN2	Subunit of the tRNA splicing endonuclease, which is composed of Sen2p, Sen15p, Sen34p, and Sen54p; Sen2p contains the active site for tRNA 5' splice site cleavage and has similarity to Sen34p and to Archaeal tRNA splicing endonuclease	-2.1011	0.000615712
1773613_at	YJL212C	OPT1	Proton-coupled oligopeptide transporter of the plasma membrane; also transports glutathione and phytochelatin; member of the OPT family	-2.11638	0.00148499
1774026_at	YGR055W	MUP1	High affinity methionine permease, integral membrane protein with 13 putative membrane-spanning regions; also involved in cysteine uptake	-2.11788	0.00369345
1771751_at	YBR175W	SWD3	Essential subunit of the COMPASS (Set1C) complex, which methylates histone H3 on lysine 4 and is required in transcriptional silencing near telomeres; WD40 beta propeller superfamily member and ortholog of mammalian WDR5	-2.12741	0.00685333
1771193_at	YOL020W	TAT2	High affinity tryptophan and tyrosine permease, overexpression confers FK506 and FTY720 resistance	-2.14363	0.00182253
1769392_at	YOR192C-C	---	---	-2.16342	0.000891955
1771302_at	YOR246C	---	---	-2.17711	0.00166904
1777823_s_at	YLR313C	SPH1	Protein involved in shmoo formation and bipolar bud site selection; homologous to Spa2p, localizes to sites of polarized growth in a cell cycle dependent- and Spa2p-dependent manner, interacts with MAPKKs Mkk1p, Mkk2p, and Ste7p	-2.19347	0.000567339
1776766_at	YDL039C	PRM7	Pheromone-regulated protein, predicted to have one transmembrane segment; promoter contains Gcn4p binding elements	-2.19754	0.000406251
1779907_at	YML051W	GAL80	Transcriptional regulator involved in the repression of GAL genes in the absence of galactose; inhibits transcriptional activation by Gal4p; inhibition relieved by Gal3p or Gal1p binding	-2.2016	0.000381301
1771359_at	YHR085W	IPI1	Essential component of the Rix1 complex (with Rix1p and Ipi3p) that is required for processing of ITS2 sequences from 35S pre-rRNA; Rix1 complex associates with Mdn1p in pre-60S ribosomal particles	-2.22618	0.00249296
1775132_at	YNL282W	POP3	Subunit of both RNase MRP, which cleaves pre-rRNA, and nuclear RNase P, which cleaves tRNA precursors to generate mature 5' ends	-2.22847	0.00731131
1770115_at	YLR313C	SPH1	Protein involved in shmoo formation and bipolar bud site selection; homologous to Spa2p, localizes to sites of polarized growth in a cell cycle dependent- and Spa2p-dependent manner, interacts with MAPKKs Mkk1p, Mkk2p, and Ste7p	-2.22855	0.000496143
1770979_at	YIL134W	FLX1	Protein required for transport of flavin adenine dinucleotide (FAD), a synthesis product of riboflavin, across the mitochondrial membrane	-2.24422	0.00605826
1771580_at	YKL161C	KDX1	Protein kinase implicated in the Slt2p mitogen-activated (MAP) kinase signaling pathway; interacts with numerous components in the mating pheromone and CWI MAPK pathways; associates with Rlm1p	-2.27263	0.00206554
1780138_at	YOR108W	LEU9	Alpha-isopropylmalate synthase II (2-isopropylmalate synthase), catalyzes the first step in the leucine biosynthesis pathway; the minor isozyme, responsible for the residual alpha-IPMS activity detected in a leu4 null mutant	-2.27397	0.000406251
1770981_at	YIL121W	QDR2	Multidrug transporter of the major facilitator superfamily, required for resistance to quinidine, barban, cisplatin, and bleomycin; may have a role in potassium uptake	-2.27638	0.00128383
1776844_at	---	PRM7	Pheromone-regulated protein, predicted to have one transmembrane segment; promoter contains Gcn4p binding elements	-2.29334	0.000619271
1769785_at	YAL003W	EFB1	Translation elongation factor 1 beta; stimulates nucleotide exchange to regenerate EF-1 alpha-GTP for the next elongation cycle; part of the EF-1 complex, which facilitates binding of aminoacyl-tRNA to the ribosomal A site	-2.31735	0.000564647
1770677_at	YCR063W	BUD31	Component of the SF3b subcomplex of the U2 snRNP; diploid mutants display a random budding pattern instead of the wild-type bipolar pattern	-2.33575	0.00105201
1774685_at	YER045C	ACA1	Basic leucine zipper (bZIP) transcription factor of the ATF/CREB family, may regulate transcription of genes involved in utilization of non-optimal carbon sources	-2.3575	0.000406251
1777175_at	YGR121C	MEP1	Ammonium permease; belongs to a ubiquitous family of cytoplasmic membrane proteins that transport only ammonium (NH4+); expression is under the nitrogen catabolite repression regulation	-2.37863	0.000615712
1776107_at	YBR298C-A	---	---	-2.40502	0.00425196
1770182_at	YHR157W	REC104	Protein involved in early stages of meiotic recombination; required for meiotic crossing over; forms a complex with Rec102p and Spo11p necessary during the initiation of recombination	-2.41463	0.00204044
1769945_at	YKR092C	SRP40	Nucleolar, serine-rich protein with a role in preribosome assembly or transport; may function as a chaperone of small nucleolar ribonucleoprotein particles (snoRNPs); immunologically and structurally to rat Nopp140	-2.42728	0.000564647
1779541_at	YCL036W	GFD2	Protein of unknown function, identified as a high-copy suppressor of a dbp5 mutation	-2.46849	0.0024192
1776721_at	YHR094C	HXT1	Low-affinity glucose transporter of the major facilitator superfamily, expression is induced by Hxk2p in the presence of glucose and repressed by Rgt1p when glucose is limiting	-2.47617	0.00132366
1770179_at	YJL108C	PRM10	Pheromone-regulated protein, proposed to be involved in mating; predicted to have 5 transmembrane segments; induced by treatment with 8-methoxypsoralen and UVA irradiation	-2.48774	0.00348014
1779506_at	YEL040W	UTR2	Chitin transglycosylase that functions in the transfer of chitin to beta(1-6) and beta(1-3) glucans in the cell wall; similar to and functionally redundant with Crh1; glycosylphosphatidylinositol (GPI)-anchored protein localized to bud neck	-2.49444	0.000902806
1771190_at	YGR177C	ATF2	Alcohol acetyltransferase, may play a role in steroid detoxification; forms volatile esters during fermentation, which is important for brewing and winemaking	-2.51945	0.00299651
1771554_at	YOL104C	NDJ1	Meiosis-specific telomere protein, required for bouquet formation, effective homolog pairing, ordered cross-over distribution, sister chromatid cohesion at meiotic telomeres, chromosomal segregation and telomere-led rapid prophase movement	-2.5284	0.00397559
1780233_at	YDR225W	HTA1	Histone H2A, core histone protein required for chromatin assembly and chromosome function; one of two nearly identical subtypes (see also HTA2); DNA damage-dependent phosphorylation by Mec1p facilitates DNA repair; acetylated by Nat4p	-2.66437	0.00084981
1770990_at	YER064C	---	---	-2.6751	0.00307185
1778408_at	YIL015W	BAR1	Aspartyl protease secreted into the periplasmic space of mating type a cells, helps cells find mating partners, cleaves and inactivates alpha factor allowing cells to recover from alpha-factor-induced cell cycle arrest	-2.74333	0.000567339
1777989_at	YLR406C	RPL31B	Protein component of the large (60S) ribosomal subunit, nearly identical to Rpl31Ap and has similarity to rat L31 ribosomal protein; associates with the karyopherin Sxm1p; loss of both Rpl31p and Rpl39p confers lethality	-2.75028	0.000217384
1778270_at	YDL227C	HO	Site-specific endonuclease required for gene conversion at the MAT locus (homothallic switching) through the generation of a ds DNA break; expression restricted to mother cells in late G1 as controlled by Swi4p-Swi6p, Swi5p and Ash1p	-2.80755	0.00152136
1776218_at	YDR461W	MFA1	Mating pheromone a-factor, made by a cells; interacts with alpha cells to induce cell cycle arrest and other responses leading to mating; biogenesis involves C-terminal modification, N-terminal proteolysis, and export; also encoded by MFA2	-2.8087	0.000203426
1769962_at	YLR300W	EXG1	Major exo-1,3-beta-glucanase of the cell wall, involved in cell wall beta-glucan assembly; exists as three differentially glycosylated isoenzymes	-2.81034	0.000564647
1771495_at	YDR528W	HLR1	Protein involved in regulation of cell wall composition and integrity and response to osmotic stress; overproduction suppresses a lysis sensitive PKC mutation; similar to Lre1p, which functions antagonistically to protein kinase A	-3.02058	0.000217384
1771702_at	YJR152W	DAL5	Allantoate permease; ureidosuccinate permease; also transports dipeptides, though with lower affinity than for allantoate and ureidosuccinate; expression is constitutive but sensitive to nitrogen catabolite repression	-3.02697	0.000579029
1769776_at	YHR005C	GPA1	GTP-binding alpha subunit of the heterotrimeric G protein that couples to pheromone receptors; negatively regulates the mating pathway by sequestering G(beta)gamma and by triggering an adaptive response; activates Vps34p at the endosome	-3.04264	0.00205863
1769519_at	YKL096W	CWP1	Cell wall mannoprotein that localizes specifically to birth scars of daughter cells, linked to a beta-1,3- and beta-1,6-glucan heteropolymer through a phosphodiester bond; required for propionic acid resistance	-3.1094	0.00321537
1779075_at	YPR194C	OPT2	Oligopeptide transporter; member of the OPT family, with potential orthologs in S. pombe and C. albicans; also plays a role in formation of mature vacuoles	-3.21421	0.000919888
1771791_s_at	YBL100W-A /// YBL100W-B /// YCL019W /// YCL020W /// YDR034C-C /// YDR034C-D /// YDR210W-A /// YDR210W-B /// YDR261W-A /// YDR261W-B /// YFL002W-A /// YFL002W-B /// YGR161W-A /// YGR161W-B /// YLR410W-A /// YLR410W-B /// YOR192C-A /// YOR192C-B /// YOR343W-A /// YOR343W-B	---	---	-3.25323	0.00148085
1772631_at	YLR073C	RFU1	Protein that inhibits Doa4p deubiquitinating activity; contributes to ubiquitin homeostasis by regulating the conversion of free ubiquitin chains to ubiquitin monomers by Doa4p; GFP-fusion protein localizes to endosomes	-3.43844	0.000178473
1779096_at	YCL021W-A	---	---	-3.64196	0.000147443
1775055_at	YCR018C	SRD1	Protein involved in the processing of pre-rRNA to mature rRNA; contains a C2/C2 zinc finger motif; srd1 mutation suppresses defects caused by the rrp1-1 mutation	-3.67677	0.00019106
1778550_at	YJR147W	HMS2	Protein with similarity to heat shock transcription factors; overexpression suppresses the pseudohyphal filamentation defect of a diploid mep1 mep2 homozygous null mutant	-4.47252	0.000115156
1778103_at	YGR234W	YHB1	Nitric oxide oxidoreductase, flavohemoglobin involved in nitric oxide detoxification; plays a role in the oxidative and nitrosative stress responses	-5.93384	9.31631e-05
1777381_at	YKL032C	IXR1	Protein that binds DNA containing intrastrand cross-links formed by cisplatin, contains two HMG (high mobility group box) domains, which confer the ability to bend cisplatin-modified DNA; mediates aerobic transcriptional repression of COX5b	-66.7321	1.38607e-06
