# Supplementary material for: Ixr1 Regulates Ribosomal Gene Transcription and Yeast Response to Cisplatin
Source: Sci Rep. 2018 Feb 15;8:3090. doi: 10.1038/s41598-018-21439-1 (PMC5814428; doi:10.1038/s41598-018-21439-1)
Supplement: Supplementary file 4 — Dataset 3 [file 41598_2018_21439_MOESM4_ESM.xlsx]

## Sheet: Sheet1
Table S3.- DEGs up-regulated in the comparison ixr1∆ versus W303 after cisplatin treatment.
Affymetrix	Ensemble	Gene Symbol	Gene Title	Lineal Change Fold	FDR
1776283_at	YOL101C	IZH4	Membrane protein involved in zinc ion homeostasis, member of the four-protein IZH family, expression induced by fatty acids and altered zinc levels; deletion reduces sensitivity to excess zinc; possible role in sterol metabolism	3.05616	2.82106e-05
1770437_at	YPR015C	---	---	3.01795	2.82106e-05
1776576_at	YKL093W	MBR1	Protein involved in mitochondrial functions and stress response; overexpression suppresses growth defects of hap2, hap3, and hap4 mutants	3.01545	2.49036e-05
1772549_at	YAL062W	GDH3	NADP(+)-dependent glutamate dehydrogenase, synthesizes glutamate from ammonia and alpha-ketoglutarate; rate of alpha-ketoglutarate utilization differs from Gdh1p; expression regulated by nitrogen and carbon sources	2.96855	5.85851e-05
1772622_at	YEL065W	SIT1	Ferrioxamine B transporter, member of the ARN family of transporters that specifically recognize siderophore-iron chelates; transcription is induced during iron deprivation and diauxic shift; potentially phosphorylated by Cdc28p	2.86967	0.000101301
1774019_at	YMR175W	SIP18	Phospholipid-binding protein; expression is induced by osmotic stress	2.86541	0.000735287
1770125_at	YDL218W	---	---	2.59297	0.000172559
1776044_at	YGL158W	RCK1	Protein kinase involved in the response to oxidative stress; identified as suppressor of S. pombe cell cycle checkpoint mutations	2.47565	2.82106e-05
1772958_at	YGR052W	FMP48	Putative protein of unknown function; the authentic, non-tagged protein is detected in highly purified mitochondria in high-throughput studies; induced by treatment with 8-methoxypsoralen and UVA irradiation	2.44856	0.000149143
1769959_at	YDL085W	NDE2	Mitochondrial external NADH dehydrogenase, catalyzes the oxidation of cytosolic NADH; Nde1p and Nde2p are involved in providing the cytosolic NADH to the mitochondrial respiratory chain	2.40953	0.000406673
1778792_at	YPL047W	SGF11	Integral subunit of SAGA histone acetyltransferase complex, regulates transcription of a subset of SAGA-regulated genes, required for the Ubp8p association with SAGA and for H2B deubiquitylation	2.30181	0.000158105
1775358_at	YEL069C	HXT13	Hexose transporter, induced in the presence of non-fermentable carbon sources, induced by low levels of glucose, repressed by high levels of glucose	2.2832	0.000264356
1771165_x_at	YEL069C	HXT13	Hexose transporter, induced in the presence of non-fermentable carbon sources, induced by low levels of glucose, repressed by high levels of glucose	2.16782	0.000240465
1776193_at	YBR069C	TAT1	Amino acid transport protein for valine, leucine, isoleucine, and tyrosine, low-affinity tryptophan and histidine transporter; overexpression confers FK506 and FTY720 resistance	2.15947	0.000332781
1776583_at	YOR382W	FIT2	Mannoprotein that is incorporated into the cell wall via a glycosylphosphatidylinositol (GPI) anchor, involved in the retention of siderophore-iron in the cell wall	2.14221	0.00123414
1778223_at	YAR035W	YAT1	Outer mitochondrial carnitine acetyltransferase, minor ethanol-inducible enzyme involved in transport of activated acyl groups from the cytoplasm into the mitochondrial matrix; phosphorylated	2.1266	0.000382072
1772528_at	YAL064W	---	---	2.12297	0.00139832
1769854_at	YDR223W	CRF1	Transcriptional corepressor involved in repression of ribosomal protein (RP) gene transcription via the TOR signaling pathway which promotes accumulation of Crf1p in the nucleus; role in repression of RP genes varies by strain	2.09962	0.000543034
1769443_at	YDR501W	PLM2	Forkhead Associated domain containing protein and putative transcription factor found associated with chromatin; target of SBF transcription factor; induced in response to DNA damaging agents and deletion of telomerase; similar to TOS4	2.08398	0.00981526
1777922_at	YNL300W	TOS6	Glycosylphosphatidylinositol-dependent cell wall protein, expression is periodic and decreases in respone to ergosterol perturbation or upon entry into stationary phase; depletion increases resistance to lactic acid	2.06363	0.000281795
1772391_at	YIL057C	RGI2	Putative protein of unknown function; expression induced under carbon limitation and repressed under high glucose	2.04843	0.000281795
1770580_at	YCR010C	ADY2	Acetate transporter required for normal sporulation; phosphorylated in mitochondria	2.0225	0.0013475
1779688_at	YLR164W	---	---	2.01469	0.000408377
1777444_at	YMR174C	PAI3	Cytoplasmic proteinase A (Pep4p) inhibitor, dependent on Pbs2p and Hog1p protein kinases for osmotic induction; intrinsically unstructured, N-terminal half becomes ordered in the active site of proteinase A upon contact	1.99838	0.0091488
1772730_at	YLR213C	CRR1	Putative glycoside hydrolase of the spore wall envelope; required for normal spore wall assembly, possibly for cross-linking between the glucan and chitosan layers; expressed during sporulation	1.93331	0.00173893
1779091_at	YLR031W	---	---	1.90453	0.00106383
1776680_at	YGR236C	SPG1	Protein required for survival at high temperature during stationary phase; not required for growth on nonfermentable carbon sources; the authentic, non-tagged protein is detected in highly purified mitochondria in high-throughput studies	1.89132	0.000163951
1774072_at	YJR095W	SFC1	Mitochondrial succinate-fumarate transporter, transports succinate into and fumarate out of the mitochondrion; required for ethanol and acetate utilization	1.8828	0.00152049
1775868_s_at	YEL069C /// YNR072W	HXT13 /// HXT17	Hexose transporter, induced in the presence of non-fermentable carbon sources, induced by low levels of glucose, repressed by high levels of glucose /// Hexose transporter, up-regulated in media containing raffinose and galactose at pH 7.7 versus pH 4.7, repressed by high levels of glucose	1.8805	0.0005447
1770213_at	YKL125W	RRN3	Protein required for transcription of rDNA by RNA polymerase I; transcription factor independent of DNA template; involved in recruitment of RNA polymerase I to rDNA	1.87507	0.00214293
1769585_at	YBR285W	---	---	1.87199	0.00306635
1772193_at	YLR297W	---	---	1.8707	0.000432481
1773903_at	YLR070C	XYL2	Xylitol dehydrogenase, converts xylitol to D-xylulose; expression induced by xylose, even though this pentose sugar is not well utilized by S. cerevisiae; null mutant has cell wall defect	1.86868	0.000434406
1778518_at	YNL012W	SPO1	Meiosis-specific prospore protein; required for meiotic spindle pole body duplication and separation; required to produce bending force necessary for proper prospore membrane assembly during sporulation; has similarity to phospholipase B	1.86678	0.000699056
1774944_s_at	YDL247W /// YJR160C	MPH2 /// MPH3	Alpha-glucoside permease, transports maltose, maltotriose, alpha-methylglucoside, and turanose; identical to Mph3p; encoded in a subtelomeric position in a region likely to have undergone duplication /// Alpha-glucoside permease, transports maltose, maltotriose, alpha-methylglucoside, and turanose; identical to Mph2p; encoded in a subtelomeric position in a region likely to have undergone duplica…	1.84456	0.000332781
1779438_at	YJL105W	SET4	Protein of unknown function, contains a SET domain	1.8443	0.000180487
1773415_at	YFR017C	---	---	1.84346	0.000382072
1775070_at	YPL201C	YIG1	Protein that interacts with glycerol 3-phosphatase and plays a role in anaerobic glycerol production; localizes to the nucleus and cytosol	1.83928	0.000891411
1779681_at	YDR403W	DIT1	Sporulation-specific enzyme required for spore wall maturation, involved in the production of a soluble LL-dityrosine-containing precursor of the spore wall; transcripts accumulate at the time of prospore enclosure	1.83804	0.00421044
1775498_at	YDR182W-A	---	---	1.83733	0.000891103
1773699_at	YOL084W	PHM7	Protein of unknown function, expression is regulated by phosphate levels; green fluorescent protein (GFP)-fusion protein localizes to the cell periphery and vacuole	1.82456	0.000543596
1774677_at	YOR066W	MSA1	Activator of G1-specific transcription factors, MBF and SBF; involved in regulation of the timing of G1-specific gene transcription and cell cycle initiation; localization is cell-cycle dependent and regulated by Cdc28p phosphorylation	1.82325	0.000705669
1775729_at	YNL117W	MLS1	Malate synthase, enzyme of the glyoxylate cycle, involved in utilization of non-fermentable carbon sources; expression is subject to carbon catabolite repression; localizes in peroxisomes during growth in oleic acid medium	1.81687	0.000286465
1769333_at	YPL223C	GRE1	Hydrophilin of unknown function; stress induced (osmotic, ionic, oxidative, heat shock and heavy metals); regulated by the HOG pathway	1.80751	0.000382072
1770891_at	YLR165C	PUS5	Pseudouridine synthase, catalyzes only the formation of pseudouridine (Psi)-2819 in mitochondrial 21S rRNA; not essential for viability	1.80691	0.000690846
1776759_at	YKL107W	---	---	1.80179	0.00225463
1770886_at	YLR030W	---	---	1.79882	0.00203905
1777536_at	YGR067C	---	---	1.79333	0.00214747
1779568_at	YBR050C	REG2	Regulatory subunit of the Glc7p type-1 protein phosphatase; involved with Reg1p, Glc7p, and Snf1p in regulation of glucose-repressible genes, also involved in glucose-induced proteolysis of maltose permease	1.78865	0.000307968
1774219_at	YIR035C	---	---	1.78312	0.000265786
1771340_at	YLR267W	BOP2	Protein of unknown function	1.77242	0.000258328
1774070_at	YMR303C	ADH2	Glucose-repressible alcohol dehydrogenase II, catalyzes the conversion of ethanol to acetaldehyde; involved in the production of certain carboxylate esters; regulated by ADR1	1.76587	0.000332781
1770625_x_at	YNR072W	HXT17	Hexose transporter, up-regulated in media containing raffinose and galactose at pH 7.7 versus pH 4.7, repressed by high levels of glucose	1.75816	0.00938387
1779571_at	YGR049W	SCM4	Potential regulatory effector of CDC4 function, suppresses a temperature-sensitive allele of CDC4, tripartite protein structure in which a charged region separates two uncharged domains, not essential for mitosis or meiosis	1.7393	0.000408058
1779660_at	YLR174W	IDP2	Cytosolic NADP-specific isocitrate dehydrogenase, catalyzes oxidation of isocitrate to alpha-ketoglutarate; levels are elevated during growth on non-fermentable carbon sources and reduced during growth on glucose	1.73788	0.000467296
1774829_at	YIL011W	TIR3	Cell wall mannoprotein of the Srp1p/Tip1p family of serine-alanine-rich proteins; expressed under anaerobic conditions and required for anaerobic growth	1.73508	0.00446906
1778824_at	YJL049W	---	---	1.73071	0.00213271
1776528_at	YDL021W	GPM2	Homolog of Gpm1p phosphoglycerate mutase, which converts 3-phosphoglycerate to 2-phosphoglycerate in glycolysis; may be non-functional derivative of a gene duplication event	1.72939	0.00130618
1776768_at	YLR377C	FBP1	Fructose-1,6-bisphosphatase, key regulatory enzyme in the gluconeogenesis pathway, required for glucose metabolism; undergoes either proteasome-mediated or autophagy-mediated degradation depending on growth conditions; interacts with Vid30p	1.72906	0.00271457
1779201_at	YER044C	ERG28	Endoplasmic reticulum membrane protein, may facilitate protein-protein interactions between the Erg26p dehydrogenase and the Erg27p 3-ketoreductase and/or tether these enzymes to the ER, also interacts with Erg6p	1.72687	0.000431684
1774778_at	YOR100C	CRC1	Mitochondrial inner membrane carnitine transporter, required for carnitine-dependent transport of acetyl-CoA from peroxisomes to mitochondria during fatty acid beta-oxidation	1.72477	0.00091558
1774522_at	YDR073W	SNF11	Subunit of the SWI/SNF chromatin remodeling complex involved in transcriptional regulation; interacts with a highly conserved 40-residue sequence of Snf2p	1.722	0.0027329
1771738_at	YNL270C	ALP1	Arginine transporter; expression is normally very low and it is unclear what conditions would induce significant expression	1.71655	0.000999433
1778040_at	YKR076W	ECM4	Omega class glutathione transferase; not essential; similar to Ygr154cp; green fluorescent protein (GFP)-fusion protein localizes to the cytoplasm	1.71548	0.000280976
1777533_at	YJR044C	VPS55	Late endosomal protein involved in late endosome to vacuole trafficking; functional homolog of human obesity receptor gene-related protein (OB-RGRP)	1.71432	0.00136574
1779371_at	YIR018C-A	---	---	1.70598	0.00318308
1772376_at	YPL051W	ARL3	GTPase of the Ras superfamily required to recruit Arl1p to the Golgi; similar to ADP-ribosylation factor	1.69568	0.0013789
1774631_at	YMR182W-A	---	---	1.69387	0.000896853
1775391_s_at	YIL172C /// YJL221C /// YOL157C	IMA2 /// IMA3 /// IMA4	Alpha-glucosidase with specificity for isomaltase, methyl-alpha-glucoside, and palatinose; member of IMA isomaltase family; not required for isomaltose utilization, but Ima2p overexpression allows the ima1 null mutant to grow on isomaltose /// Alpha-glucosidase with broad substrate specificity for alpha-1,4- and alpha-1,6-glucosides; member of IMA isomaltase family; not required for isomaltose ut…	1.68211	0.00139939
1777667_s_at	YEL070W /// YNR073C	DSF1	Deletion suppressor of mpt5 mutation	1.67827	0.000382072
1775702_at	YMR018W	---	---	1.66454	0.000777879
1776388_at	YMR267W	PPA2	Mitochondrial inorganic pyrophosphatase, required for mitochondrial function and possibly involved in energy generation from inorganic pyrophosphate	1.65754	0.00130618
1779157_at	YBR150C	TBS1	Putative protein of unknown function; the authentic, non-tagged protein is detected in highly purified mitochondria in high-throughput studies	1.65704	0.000439517
1777645_at	YDR366C	---	---	1.65284	0.00618963
1779526_at	YOR114W	---	---	1.64237	0.00152049
1776644_at	YKR058W	GLG1	Self-glucosylating initiator of glycogen synthesis, also glucosylates n-dodecyl-beta-D-maltoside; similar to mammalian glycogenin	1.64088	0.00120205
1776371_at	YOL113W	SKM1	Member of the PAK family of serine/threonine protein kinases with similarity to Ste20p and Cla4p; involved in down-regulation of sterol uptake; proposed to be a downstream effector of Cdc42p during polarized growth	1.63452	0.000883599
1770376_at	YFL028C	CAF16	Part of evolutionarily-conserved CCR4-NOT regulatory complex; contains single ABC-type ATPase domain but no transmembrane domain; interacts with several subunits of Mediator	1.62642	0.00234064
1772915_at	YAL054C	ACS1	Acetyl-coA synthetase isoform which, along with Acs2p, is the nuclear source of acetyl-coA for histone acetlyation; expressed during growth on nonfermentable carbon sources and under aerobic conditions	1.62571	0.00120205
1771364_at	YHR140W	---	---	1.62313	0.0013402
1770227_at	YPL216W	---	---	1.62133	0.00595703
1776968_at	YOR065W	CYT1	Cytochrome c1, component of the mitochondrial respiratory chain; expression is regulated by the heme-activated, glucose-repressed Hap2p/3p/4p/5p CCAAT-binding complex	1.62012	0.000753054
1774571_at	YGR126W	---	---	1.61656	0.00139832
1772681_s_at	YOR394W /// YPL282C	PAU21 /// PAU22	Protein of unknown function, member of the seripauperin multigene family encoded mainly in subtelomeric regions; identical to Pau22p; encodes 2 proteins that are translated from 2 different start codons /// Protein of unknown function, member of the seripauperin multigene family encoded mainly in subtelomeric regions; identical to Pau21p; encodes 2 proteins that are translated from 2 different st…	1.60924	0.00120205
1773961_at	YGR256W	GND2	6-phosphogluconate dehydrogenase (decarboxylating), catalyzes an NADPH regenerating reaction in the pentose phosphate pathway; required for growth on D-glucono-delta-lactone	1.60921	0.000467296
1770463_at	YHR166C	CDC23	Subunit of the Anaphase-Promoting Complex/Cyclosome (APC/C), which is a ubiquitin-protein ligase required for degradation of anaphase inhibitors, including mitotic cyclins, during the metaphase/anaphase transition	1.60684	0.00596823
1772227_at	YJL137C	GLG2	Self-glucosylating initiator of glycogen synthesis, also glucosylates n-dodecyl-beta-D-maltoside; similar to mammalian glycogenin	1.60562	0.00139939
1779407_at	YJR047C	ANB1	Translation elongation factor eIF-5A, previously thought to function in translation initiation; similar to and functionally redundant with Hyp2p; undergoes an essential hypusination modification; expressed under anaerobic conditions	1.59681	0.00601627
1770592_at	YJL089W	SIP4	C6 zinc cluster transcriptional activator that binds to the carbon source-responsive element (CSRE) of gluconeogenic genes; involved in the positive regulation of gluconeogenesis; regulated by Snf1p protein kinase; localized to the nucleus	1.59657	0.00838412
1774377_at	YML042W	CAT2	Carnitine acetyl-CoA transferase present in both mitochondria and peroxisomes, transfers activated acetyl groups to carnitine to form acetylcarnitine which can be shuttled across membranes	1.59466	0.000972578
1779946_at	YNL141W	AAH1	Adenine deaminase (adenine aminohydrolase), converts adenine to hypoxanthine; involved in purine salvage; transcriptionally regulated by nutrient levels and growth phase; Aah1p degraded upon entry into quiescence via SCF and the proteasome	1.59407	0.00446906
1774129_at	YNL195C	---	---	1.58492	0.00120205
1771802_at	YER054C	GIP2	Putative regulatory subunit of the protein phosphatase Glc7p, involved in glycogen metabolism; contains a conserved motif (GVNK motif) that is also found in Gac1p, Pig1p, and Pig2p	1.58376	0.00105003
1774489_at	YDR248C	---	---	1.58051	0.000690958
1771005_at	YMR025W	CSI1	Subunit of the Cop9 signalosome, which is required for deneddylation, or removal of the ubiquitin-like protein Rub1p from Cdc53p (cullin); involved in adaptation to pheromone signaling	1.57583	0.000896853
1771624_at	YDR453C	TSA2	Stress inducible cytoplasmic thioredoxin peroxidase; cooperates with Tsa1p in the removal of reactive oxygen, nitrogen and sulfur species using thioredoxin as hydrogen donor; deletion enhances the mutator phenotype of tsa1 mutants	1.57427	0.000898642
1779057_at	YPL186C	UIP4	Protein that interacts with Ulp1p, a Ubl (ubiquitin-like protein)-specific protease for Smt3p protein conjugates; detected in a phosphorylated state in the mitochondrial outer membrane; also detected in ER and nuclear envelope	1.5738	0.000979222
1769344_at	YLR050C	---	---	1.57108	0.00120205
1770054_at	YPL067C	---	---	1.56367	0.0013475
1779199_at	YLR263W	RED1	Protein component of the axial elements of the synaptonemal complex, involved in chromosome segregation during the first meiotic division; interacts with Hop1p; required for wild-type levels of Mek1p kinase activity	1.56343	0.00460192
1773321_at	YFL041W	FET5	Multicopper oxidase, integral membrane protein with similarity to Fet3p; may have a role in iron transport	1.55961	0.00463319
1778121_s_at	YCR104W /// YIR041W /// YKL224C /// YMR325W /// YOR394W /// YPL282C	PAU15 /// PAU16 /// PAU19 /// PAU21 /// PAU22 /// PAU3	Protein of unknown function, member of the seripauperin multigene family encoded mainly in subtelomeric regions /// Protein of unknown function, member of the seripauperin multigene family encoded mainly in subtelomeric regions /// Protein of unknown function, member of the seripauperin multigene family encoded mainly in subtelomeric regions /// Protein of unknown function, member of the seripaup…	1.5541	0.00439942
1772965_at	YKR077W	MSA2	Putative transcriptional activator, that interacts with G1-specific transcription factor, MBF and G1-specific promoters; ortholog of Msa2p, an MBF and SBF activator that regulates G1-specific transcription and cell cycle initiation	1.55268	0.00120205
1772612_at	YGR188C	BUB1	Protein kinase that forms a complex with Mad1p and Bub3p that is crucial in the checkpoint mechanism required to prevent cell cycle progression into anaphase in the presence of spindle damage, associates with centromere DNA via Skp1p	1.55175	0.00181159
1769982_at	YBR076W	ECM8	Non-essential protein of unknown function	1.54907	0.00873344
1777223_at	YGR127W	---	---	1.54527	0.00118973
1771503_at	YAR035C-A	---	---	1.54523	0.00742595
1776304_at	YDR256C	CTA1	Catalase A, breaks down hydrogen peroxide in the peroxisomal matrix formed by acyl-CoA oxidase (Pox1p) during fatty acid beta-oxidation	1.54282	0.00174825
1770073_s_at	YMR322C /// YOR391C /// YPL280W	HSP32 /// HSP33 /// SNO4	Possible chaperone and cysteine protease with similarity to E. coli Hsp31 and S. cerevisiae Hsp31p, Hsp33p, and Sno4p; member of the DJ-1/ThiJ/PfpI superfamily, which includes human DJ-1 involved in Parkinson's disease /// Possible chaperone and cysteine protease with similarity to E. coli Hsp31 and S. cerevisiae Hsp31p, Hsp32p, and Sno4p; member of the DJ-1/ThiJ/PfpI superfamily, which includes …	1.53968	0.000979222
1777222_at	YBR148W	YSW1	Protein required for normal prospore membrane formation; interacts with Gip1p, which is the meiosis-specific regulatory subunit of the Glc7p protein phosphatase; expressed specifically in spores and localizes to the prospore membrane	1.5381	0.00274808
1776989_at	YGR122W	---	---	1.53569	0.00214293
1772694_at	YKR067W	GPT2	Glycerol-3-phosphate/dihydroxyacetone phosphate dual substrate-specific sn-1 acyltransferase located in lipid particles and the ER; involved in the stepwise acylation of glycerol-3-phosphate and dihydroxyacetone in lipid biosynthesis	1.52571	0.00185779
1771955_at	YBR111C	YSA1	Nudix hydrolase family member with ADP-ribose pyrophosphatase activity; shown to metabolize O-acetyl-ADP-ribose to AMP and acetylated ribose 5'-phosphate	1.52505	0.000898642
1779133_at	YGR238C	KEL2	Protein that functions in a complex with Kel1p to negatively regulate mitotic exit, interacts with Tem1p and Lte1p; localizes to regions of polarized growth; potential Cdc28p substrate	1.52203	0.00130618
1778042_at	YMR060C	SAM37	Component of the Sorting and Assembly Machinery (SAM or TOB complex) of the mitochondrial outer membrane, which binds precursors of beta-barrel proteins and facilitates their outer membrane insertion; contributes to SAM complex stability	1.52192	0.00386443
1774157_at	YMR271C	URA10	Minor orotate phosphoribosyltransferase (OPRTase) isozyme that catalyzes the fifth enzymatic step in the de novo biosynthesis of pyrimidines, converting orotate into orotidine-5'-phosphate; major OPRTase encoded by URA5	1.52179	0.00346377
1773998_at	YGR045C	---	---	1.52162	0.00663495
1777476_at	YPR158W	CUR1	Protein of unknown function involved in destabilization of [URE3] prions; similar in sequence to Btn2p	1.52068	0.00365946
1775851_at	YKL026C	GPX1	Phospholipid hydroperoxide glutathione peroxidase induced by glucose starvation that protects cells from phospholipid hydroperoxides and nonphospholipid peroxides during oxidative stress	1.51763	0.00176937
1777198_at	YJR030C	---	---	1.51733	0.00276012
1773280_at	YOR363C	PIP2	Autoregulatory oleate-specific transcriptional activator of peroxisome proliferation, contains Zn(2)-Cys(6) cluster domain, forms heterodimer with Oaf1p, binds oleate response elements (OREs), activates beta-oxidation genes	1.51617	0.00719028
1772023_at	YKL091C	---	---	1.51122	0.0013789
1772642_at	YLR312C	---	---	1.51063	0.00768095
1778216_at	YDL058W	USO1	Essential protein involved in the vesicle-mediated ER to Golgi transport step of secretion; binds membranes and functions during vesicle docking to the Golgi; required for assembly of the ER-to-Golgi SNARE complex	1.50923	0.00220954
1777556_at	YIL155C	GUT2	Mitochondrial glycerol-3-phosphate dehydrogenase; expression is repressed by both glucose and cAMP and derepressed by non-fermentable carbon sources in a Snf1p, Rsf1p, Hap2/3/4/5 complex dependent manner	1.50817	0.00212381
1773688_at	YLR446W	---	---	1.50809	0.00203905
1771460_at	YOR049C	RSB1	Suppressor of sphingoid long chain base (LCB) sensitivity of an LCB-lyase mutation; putative integral membrane transporter or flippase that may transport LCBs from the cytoplasmic side toward the extracytoplasmic side of the membrane	1.50744	0.0019672
1772831_at	YFR022W	ROG3	Protein that binds the ubiquitin ligase Rsp5p via its 2 PY motifs; has similarity to Rod1p; mutation suppresses the temperature sensitivity of an mck1 rim11 double mutant; proposed to regulate the endocytosis of plasma membrane proteins	1.50707	0.00273539
1779105_at	YLR258W	GSY2	Glycogen synthase, similar to Gsy1p; expression induced by glucose limitation, nitrogen starvation, heat shock, and stationary phase; activity regulated by cAMP-dependent, Snf1p and Pho85p kinases as well as by the Gac1p-Glc7p phosphatase	1.50636	0.00316012
1775364_at	YCR021C	HSP30	Hydrophobic plasma membrane localized, stress-responsive protein that negatively regulates the H(+)-ATPase Pma1p; induced by heat shock, ethanol treatment, weak organic acid, glucose limitation, and entry into stationary phase	1.50486	0.00120205
1776910_at	YMR100W	MUB1	MYND domain-containing protein required for ubiquitination and turnover of Rpn4p; interacts with Ubr2p (E3) and indirectly with Rad6p (E2); short-lived protein degraded in a Ubr2p/Rad6p dependent manner; similar to the A. nidulans samB gene	1.50113	0.00131464
1770298_at	YPL081W	RPS9A	Protein component of the small (40S) ribosomal subunit; nearly identical to Rps9Bp and has similarity to E. coli S4 and rat S9 ribosomal proteins	1.49849	0.00589044
1778249_at	YDR492W	IZH1	Membrane protein involved in zinc ion homeostasis, member of the four-protein IZH family; transcription is regulated directly by Zap1p, expression induced by zinc deficiency and fatty acids; deletion increases sensitivity to elevated zinc	1.49838	0.00342902
1774491_s_at	YBR299W /// YGR292W	MAL12 /// MAL32	Maltase (alpha-D-glucosidase), inducible protein involved in maltose catabolism; encoded in the MAL1 complex locus; hydrolyzes the disaccharides maltose, turanose, maltotriose, and sucrose /// Maltase (alpha-D-glucosidase), inducible protein involved in maltose catabolism; encoded in the MAL3 complex locus; functional in genomic reference strain S288C; hydrolyzes the disaccharides maltose, turano…	1.49529	0.00203905
1771712_at	YER066W	RRT13	Putative protein of unknown function; non-essential gene identified in a screen for mutants with decreased levels of rDNA transcription	1.49416	0.00130618
1778977_at	YJR101W	RSM26	Mitochondrial ribosomal protein of the small subunit	1.49362	0.00203905
1775227_at	YAL008W	FUN14	Mitochondrial protein of unknown function	1.49169	0.00458559
1774690_at	YJL090C	DPB11	Replication initiation protein that loads DNA pol epsilon onto pre-replication complexes at origins; checkpoint sensor recruited to stalled replication forks by the checkpoint clamp complex where it activates Mec1p; ortholog of human TopBP1	1.49136	0.00203905
1778185_at	YDR536W	STL1	Glycerol proton symporter of the plasma membrane, subject to glucose-induced inactivation, strongly but transiently induced when cells are subjected to osmotic shock	1.49046	0.00143895
1775271_at	YPL230W	USV1	Putative transcription factor containing a C2H2 zinc finger; mutation affects transcriptional regulation of genes involved in growth on non-fermentable carbon sources, response to salt stress and cell wall biosynthesis	1.4904	0.00286446
1774353_at	YDR185C	UPS3	Mitochondrial protein of unknown function; similar to Ups1p and Ups2p which are involved in regulation of mitochondrial cardiolipin and phosphatidylethanolamine levels; null is viable but interacts synthetically with ups1 and ups2 mutations	1.48818	0.00506841
1779473_at	YDR063W	AIM7	Protein that interacts with Arp2/3 complex to stimulate actin filament debranching and inhibit actin nucleation; has similarity to Cof1p and also to human glia maturation factor (GMF); null mutant displays elevated mitochondrial genome loss	1.48478	0.00570695
1774614_at	YNL200C	---	---	1.48338	0.00214293
1772854_at	YOL017W	ESC8	Protein involved in telomeric and mating-type locus silencing, interacts with Sir2p and also interacts with the Gal11p, which is a component of the RNA pol II mediator complex	1.48247	0.00783649
1777946_at	YLR010C	TEN1	Protein that regulates telomeric length; protects telomeric ends in a complex with Cdc13p and Stn1p	1.4822	0.00506841
1774149_at	YPL003W	ULA1	Protein that acts together with Uba3p to activate Rub1p before its conjugation to proteins (neddylation), which may play a role in protein degradation	1.48176	0.00459065
1775927_at	YDL107W	MSS2	Peripherally bound inner membrane protein of the mitochondrial matrix involved in membrane insertion of C-terminus of Cox2p, interacts genetically and physically with Cox18p	1.48051	0.00364547
1771148_at	YDR336W	---	---	1.47952	0.00742595
1773594_at	YBR298C	MAL31	Maltose permease, high-affinity maltose transporter (alpha-glucoside transporter); encoded in the MAL3 complex locus; member of the 12 transmembrane domain superfamily of sugar transporters; functional in genomic reference strain S288C	1.47883	0.00245018
1774729_at	YBR241C	---	---	1.47624	0.00525171
1779807_at	YOR118W	RTC5	Protein of unknown function; green fluorescent protein (GFP)-fusion protein localizes to the cytoplasm; null mutation suppresses cdc13-1 temperature sensitivity	1.47451	0.00130618
1775363_at	YJL132W	---	---	1.4733	0.00260511
1775066_at	YOR173W	DCS2	Non-essential, stress induced regulatory protein containing a HIT (histidine triad) motif; modulates m7G-oligoribonucleotide metabolism; inhibits Dcs1p; regulated by Msn2p, Msn4p, and the Ras-cAMP-cAPK signaling pathway, similar to Dcs1p.	1.47049	0.00468442
1779275_at	YHR104W	GRE3	Aldose reductase involved in methylglyoxal, d-xylose, arabinose, and galactose metabolism; stress induced (osmotic, ionic, oxidative, heat shock, starvation and heavy metals); regulated by the HOG pathway	1.4704	0.00568363
1777898_at	YHR039C	MSC7	Protein of unknown function, green fluorescent protein (GFP)-fusion protein localizes to the endoplasmic reticulum; msc7 mutants are defective in directing meiotic recombination events to homologous chromatids	1.46851	0.00166897
1770219_at	YGR140W	CBF2	Essential kinetochore protein, component of the CBF3 multisubunit complex that binds to the CDEIII region of the centromere; Cbf2p also binds to the CDEII region possibly forming a different multimeric complex, ubiquitinated in vivo	1.46689	0.00174825
1770851_at	YKR101W	SIR1	Protein involved in repression of transcription at the silent mating-type loci HML and HMR; recruitment to silent chromatin requires interactions with Orc1p and with Sir4p, through a common Sir1p domain; binds to centromeric chromatin	1.4665	0.00338862
1769320_at	YPR003C	---	---	1.46633	0.00810678
1777686_at	YGL247W	BRR6	Essential nuclear envelope integral membrane protein required for nuclear envelope morphology, nuclear pore complex localization, nuclear export; exhibits synthetic lethal genetic interactions with genes involved in lipid metabolism	1.46441	0.00220954
1780190_at	YPL082C	MOT1	Essential abundant protein involved in regulation of transcription, removes Spt15p (TBP) from DNA via its C-terminal ATPase activity, forms a complex with TBP that binds TATA DNA with high affinity but with altered specificity	1.46418	0.00379523
1774873_at	YKR017C	---	---	1.46407	0.00601627
1772183_at	YML030W	AIM31	Putative protein of unknown function; GFP-fusion protein localizes to mitochondria; may interact with respiratory chain complexes III or IV; null mutant is viable and displays reduced frequency of mitochondrial genome loss	1.4632	0.0027329
1770707_at	YGR205W	---	---	1.46286	0.00252034
1777455_at	YDR173C	ARG82	Inositol polyphosphate multikinase (IPMK), sequentially phosphorylates Ins(1,4,5)P3 to form Ins(1,3,4,5,6)P5; also has diphosphoinositol polyphosphate synthase activity; regulates arginine-, phosphate-, and nitrogen-responsive genes	1.45923	0.00905852
1773060_at	YER046W	SPO73	Meiosis-specific protein of unknown function, required for spore wall formation during sporulation; dispensible for both nuclear divisions during meiosis	1.4591	0.0047948
1775201_at	YPL257W	---	---	1.45884	0.00551609
1774052_at	YDR275W	BSC2	Protein of unknown function, ORF exhibits genomic organization compatible with a translational readthrough-dependent mode of expression	1.45851	0.00229856
1774435_at	YJL161W	FMP33	Putative protein of unknown function; the authentic, non-tagged protein is detected in highly purified mitochondria in high-throughput studies	1.45714	0.00269527
1773349_at	YJL115W	ASF1	Nucleosome assembly factor, involved in chromatin assembly and disassembly, anti-silencing protein that causes derepression of silent loci when overexpressed; plays a role in regulating Ty1 transposition	1.45645	0.00837777
1775873_at	YNL009W	IDP3	Peroxisomal NADP-dependent isocitrate dehydrogenase, catalyzes oxidation of isocitrate to alpha-ketoglutarate with the formation of NADP(H+), required for growth on unsaturated fatty acids	1.45642	0.00191437
1773728_at	YFR014C	CMK1	Calmodulin-dependent protein kinase; may play a role in stress response, many CA++/calmodulan dependent phosphorylation substrates demonstrated in vitro, amino acid sequence similar to Cmk2p and mammalian Cam Kinase II	1.45549	0.00214293
1776643_at	YGR230W	BNS1	Protein with some similarity to Spo12p; overexpression bypasses need for Spo12p, but not required for meiosis	1.45494	0.00596823
1771288_at	YGR053C	---	---	1.45386	0.00245661
1771078_at	YCL026C-A	FRM2	Protein of unknown function, involved in the integration of lipid signaling pathways with cellular homeostasis; expression induced in cells treated with the mycotoxin patulin; has similarity to bacterial nitroreductases	1.45339	0.00446906
1775916_at	YNL193W	---	---	1.45244	0.0081521
1771982_at	YMR170C	ALD2	Cytoplasmic aldehyde dehydrogenase, involved in ethanol oxidation and beta-alanine biosynthesis; uses NAD+ as the preferred coenzyme; expression is stress induced and glucose repressed; very similar to Ald3p	1.45209	0.00214293
1779155_at	YKR029C	SET3	Defining member of the SET3 histone deacetylase complex which is a meiosis-specific repressor of sporulation genes; necessary for efficient transcription by RNAPII; one of two yeast proteins that contains both SET and PHD domains	1.45179	0.00434259
1771645_at	YPR151C	SUE1	Mitochondrial protein required for degradation of unstable forms of cytochrome c	1.44913	0.00969682
1777723_at	YKL087C	CYT2	Cytochrome c1 heme lyase, involved in maturation of cytochrome c1, which is a subunit of the mitochondrial ubiquinol-cytochrome-c reductase; links heme covalently to apocytochrome c1	1.44907	0.00446906
1769792_at	YGL196W	DSD1	D-serine dehydratase (aka D-serine ammonia-lyase); converts D-serine to pyruvate and ammonia by a reaction dependent on pyridoxal 5'-phosphate and zinc; may play a role in D-serine detoxification; L-serine is not a substrate	1.44791	0.00316012
1775443_at	YHR033W	---	---	1.44708	0.00235736
1771986_at	YGR201C	---	---	1.44691	0.00248028
1779317_at	YDR305C	HNT2	Dinucleoside triphosphate hydrolase; has similarity to the tumor suppressor FHIT and belongs to the histidine triad (HIT) superfamily of nucleotide-binding proteins	1.44613	0.00729411
1775884_at	YLR084C	RAX2	N-glycosylated protein involved in the maintenance of bud site selection during bipolar budding; localization requires Rax1p; RAX2 mRNA stability is regulated by Mpt5p	1.44583	0.00889109
1775136_at	YMR097C	MTG1	Putative GTPase peripheral to the mitochondrial inner membrane, essential for respiratory competence, likely functions in assembly of the large ribosomal subunit, has homologs in plants and animals	1.44569	0.00274808
1769308_at	YKR009C	FOX2	Multifunctional enzyme of the peroxisomal fatty acid beta-oxidation pathway; has 3-hydroxyacyl-CoA dehydrogenase and enoyl-CoA hydratase activities	1.44383	0.00319959
1770551_at	YGL038C	OCH1	Mannosyltransferase of the cis-Golgi apparatus, initiates the polymannose outer chain elongation of N-linked oligosaccharides of glycoproteins	1.44288	0.00357995
1770760_at	YGR168C	---	---	1.44271	0.00297376
1774805_at	YCR020C	PET18	Protein of unknown function, has weak similarity to proteins involved in thiamin metabolism; expression is induced in the absence of thiamin	1.44241	0.004378
1777362_at	YOR023C	AHC1	Subunit of the Ada histone acetyltransferase complex, required for structural integrity of the complex	1.44182	0.00595703
1776845_at	YDL123W	SNA4	Protein of unknown function, localized to the vacuolar outer membrane; predicted to be palmitoylated	1.44108	0.00244716
1777033_at	YOR383C	FIT3	Mannoprotein that is incorporated into the cell wall via a glycosylphosphatidylinositol (GPI) anchor, involved in the retention of siderophore-iron in the cell wall	1.44028	0.00449288
1774691_at	YBR088C	POL30	Proliferating cell nuclear antigen (PCNA), functions as the sliding clamp for DNA polymerase delta; may function as a docking site for other proteins required for mitotic and meiotic chromosomal DNA replication and for DNA repair	1.43816	0.00206508
1770478_at	YGL095C	VPS45	Protein of the Sec1p/Munc-18 family, essential for vacuolar protein sorting; required for the function of Pep12p and the early endosome/late Golgi SNARE Tlg2p; essential for fusion of Golgi-derived vesicles with the prevacuolar compartment	1.43671	0.00203905
1778104_at	YNL280C	ERG24	C-14 sterol reductase, acts in ergosterol biosynthesis; mutants accumulate the abnormal sterol ignosterol (ergosta-8,14 dienol), and are viable under anaerobic growth conditions but inviable on rich medium under aerobic conditions	1.43666	0.00203905
1779027_at	YMR152W	YIM1	Protein of unknown function; null mutant displays sensitivity to DNA damaging agents; the authentic, non-tagged protein is detected in highly purified mitochondria in high-throughput studies	1.4355	0.00267663
1779014_at	YGL142C	GPI10	Integral membrane protein involved in glycosylphosphatidylinositol (GPI) anchor synthesis; putative alpha 1,2 mannosyltransferase required for addition of the third mannose onto the GPI core structure; human PIG-Bp is a functional homolog	1.43548	0.00316012
1777802_at	YHR210C	---	---	1.43512	0.00210611
1769804_at	YGL104C	VPS73	Mitochondrial protein; mutation affects vacuolar protein sorting; putative transporter; member of the sugar porter family	1.4335	0.00437187
1776023_at	YHR042W	NCP1	NADP-cytochrome P450 reductase; involved in ergosterol biosynthesis; associated and coordinately regulated with Erg11p	1.43084	0.0042011
1771376_at	YLR231C	BNA5	Kynureninase, required for the de novo biosynthesis of NAD from tryptophan via kynurenine; expression regulated by Hst1p	1.4304	0.0027329
1769506_at	YKL166C	TPK3	cAMP-dependent protein kinase catalytic subunit; promotes vegetative growth in response to nutrients via the Ras-cAMP signaling pathway; partially redundant with Tpk1p and Tpk2p; localizes to P-bodies during stationary phase	1.42975	0.0042011
1771632_at	YDR273W	DON1	Meiosis-specific component of the spindle pole body, part of the leading edge protein (LEP) coat, forms a ring-like structure at the leading edge of the prospore membrane during meiosis II	1.42737	0.00274808
1778804_at	YER011W	TIR1	Cell wall mannoprotein of the Srp1p/Tip1p family of serine-alanine-rich proteins; expression is downregulated at acidic pH and induced by cold shock and anaerobiosis; abundance is increased in cells cultured without shaking	1.42648	0.00315127
1779146_at	YMR030W	RSF1	Protein required for respiratory growth; localized to both the nucleus and mitochondrion; may interact with transcription factors to mediate the transition to respiratory growth and activate transcription of nuclear and mitochondrial genes	1.42557	0.00929505
1778769_at	YKL051W	SFK1	Plasma membrane protein that may act together with or upstream of Stt4p to generate normal levels of the essential phospholipid PI4P, at least partially mediates proper localization of Stt4p to the plasma membrane	1.42435	0.00961054
1772752_at	YHR050W	SMF2	Divalent metal ion transporter involved in manganese homeostasis; has broad specificity for di-valent and tri-valent metals; post-translationally regulated by levels of metal ions; member of the Nramp family of metal transport proteins	1.42388	0.00731598
1776662_at	YHR164C	DNA2	Tripartite DNA replication factor with single-stranded DNA-dependent ATPase, ATP-dependent nuclease, and helicase activities; required for Okazaki fragment processing; involved in DNA repair; cell-cycle dependent localization	1.42271	0.006812
1778501_at	YHR075C	PPE1	Protein with carboxyl methyl esterase activity that may have a role in demethylation of the phosphoprotein phosphatase catalytic subunit; also identified as a small subunit mitochondrial ribosomal protein	1.42067	0.00264404
1770127_at	YGR071C	---	---	1.41914	0.00977912
1775810_at	YNL194C	---	---	1.41896	0.00318308
1779158_at	YBL075C	SSA3	ATPase involved in protein folding and the response to stress; plays a role in SRP-dependent cotranslational protein-membrane targeting and translocation; member of the heat shock protein 70 (HSP70) family; localized to the cytoplasm	1.41804	0.00224633
1775467_at	YPL028W	ERG10	Acetyl-CoA C-acetyltransferase (acetoacetyl-CoA thiolase), cytosolic enzyme that transfers an acetyl group from one acetyl-CoA molecule to another, forming acetoacetyl-CoA; involved in the first step in mevalonate biosynthesis	1.41757	0.00261715
1776354_s_at	YMR323W /// YOR393W /// YPL281C	ERR1 /// ERR2 /// ERR3	Protein of unknown function, has similarity to enolases /// Protein of unknown function, has similarity to enolases /// Protein of unknown function, has similarity to enolases	1.41618	0.00267663
1770640_at	YCR014C	POL4	DNA polymerase IV, undergoes pair-wise interactions with Dnl4p-Lif1p and Rad27p to mediate repair of DNA double-strand breaks by non-homologous end joining (NHEJ); homologous to mammalian DNA polymerase beta	1.41595	0.00437187
1776068_at	YPL163C	SVS1	Cell wall and vacuolar protein, required for wild-type resistance to vanadate	1.41591	0.00307089
1778335_at	YMR009W	ADI1	Acireductone dioxygenease involved in the methionine salvage pathway; ortholog of human MTCBP-1; transcribed with YMR010W and regulated post-transcriptionally by RNase III (Rnt1p) cleavage; ADI1 mRNA is induced in heat shock conditions	1.4159	0.00525171
1775781_at	YOL119C	MCH4	Protein with similarity to mammalian monocarboxylate permeases, which are involved in transport of monocarboxylic acids across the plasma membrane; mutant is not deficient in monocarboxylate transport	1.41583	0.00472185
1773493_at	YBR230C	OM14	Integral mitochondrial outer membrane protein; abundance is decreased in cells grown in glucose relative to other carbon sources; appears to contain 3 alpha-helical transmembrane segments; ORF encodes a 97-basepair intron	1.4156	0.00563581
1780030_at	YER077C	---	---	1.41437	0.00589044
1774339_at	YOL048C	RRT8	Putative protein of unknown function; identified in a screen for mutants with increased levels of rDNA transcription; green fluorescent protein (GFP)-fusion protein localizes to lipid particles	1.41427	0.00810678
1772967_at	YDR356W	SPC110	Inner plaque spindle pole body (SPB) component, ortholog of human kendrin; involved in connecting nuclear microtubules to SPB; interacts with Tub4p-complex and calmodulin; phosphorylated by Mps1p in cell cycle-dependent manner	1.41405	0.0033546
1778124_at	YHR017W	YSC83	Non-essential mitochondrial protein of unknown function; mRNA induced during meiosis, peaking between mid to late prophase of meiosis I; similar to S. douglasii YSD83	1.41382	0.00307089
1777780_at	YCR105W	ADH7	NADPH-dependent medium chain alcohol dehydrogenase with broad substrate specificity; member of the cinnamyl family of alcohol dehydrogenases; may be involved in fusel alcohol synthesis or in aldehyde tolerance	1.41315	0.0075469
1771565_at	YDR184C	ATC1	Nuclear protein, possibly involved in regulation of cation stress responses and/or in the establishment of bipolar budding pattern	1.41301	0.00410723
1769997_at	YAL067C	SEO1	Putative permease, member of the allantoate transporter subfamily of the major facilitator superfamily; mutation confers resistance to ethionine sulfoxide	1.41255	0.00601627
1780101_at	YJL106W	IME2	Serine/threonine protein kinase involved in activation of meiosis, associates with Ime1p and mediates its stability, activates Ndt80p; IME2 expression is positively regulated by Ime1p	1.41232	0.00625739
1771813_at	YNL045W	LAP2	Leucyl aminopeptidase yscIV (leukotriene A4 hydrolase) with epoxide hydrolase activity, metalloenzyme containing one zinc atom; green fluorescent protein (GFP)-fusion protein localizes to the cytoplasm and nucleus	1.41074	0.00261715
1775439_at	YBR026C	ETR1	2-enoyl thioester reductase, member of the medium chain dehydrogenase/reductase family; localized to in mitochondria, where it has a probable role in fatty acid synthesis	1.41073	0.00549242
1778142_at	YBR117C	TKL2	Transketolase, similar to Tkl1p; catalyzes conversion of xylulose-5-phosphate and ribose-5-phosphate to sedoheptulose-7-phosphate and glyceraldehyde-3-phosphate in the pentose phosphate pathway; needed for synthesis of aromatic amino acids	1.41059	0.00297376
1774870_at	YER051W	JHD1	JmjC domain family histone demethylase specific for H3-K36, similar to proteins found in human, mouse, drosophila, X. laevis, C. elegans, and S. pombe	1.41029	0.00838412
1779372_at	YNL188W	KAR1	Essential protein involved in karyogamy during mating and in spindle pole body duplication during mitosis, localizes to the half-bridge of the spindle pole body, interacts with Spc72p during karyogamy, also interacts with Cdc31p	1.41023	0.00769767
1772693_at	YPL016W	SWI1	Subunit of the SWI/SNF chromatin remodeling complex, which regulates transcription by remodeling chromosomes; required for transcription of many genes, including ADH1, ADH2, GAL1, HO, INO1 and SUC2; can form the prion [SWI+]	1.40821	0.00404129
1775303_at	YBL064C	PRX1	Mitochondrial peroxiredoxin (1-Cys Prx) with thioredoxin peroxidase activity, has a role in reduction of hydroperoxides; reactivation requires Trr2p and glutathione; induced during respiratory growth and oxidative stress; phosphorylated	1.40781	0.00703396
1775408_at	YDR493W	MZM1	Mitochondrial matrix protein with a role in maintaining the labile mitochondrial zinc pool; null mutant has a respiratory growth defect and an elevated frequency of mitochondrial genome loss; overexpression causes cell cycle delay or arrest	1.40704	0.006812
1769657_at	YOR264W	DSE3	Daughter cell-specific protein, may help establish daughter fate	1.40583	0.00389505
1775484_at	YCR004C	YCP4	Protein of unknown function, has sequence and structural similarity to flavodoxins; predicted to be palmitoylated; the authentic, non-tagged protein is detected in highly purified mitochondria in high-throughput studies	1.40482	0.00251127
1777603_at	YFR047C	BNA6	Quinolinate phosphoribosyl transferase, required for the de novo biosynthesis of NAD from tryptophan via kynurenine; expression regulated by Hst1p	1.40417	0.00297376
1776664_at	YFL053W	DAK2	Dihydroxyacetone kinase, required for detoxification of dihydroxyacetone (DHA); involved in stress adaptation	1.40317	0.00783649
1780120_at	YOR031W	CRS5	Copper-binding metallothionein, required for wild-type copper resistance	1.40194	0.00449288
1771840_at	YEL047C	---	---	1.40061	0.00291028
