# Supplementary material for: Ixr1 Regulates Ribosomal Gene Transcription and Yeast Response to Cisplatin
Source: Sci Rep. 2018 Feb 15;8:3090. doi: 10.1038/s41598-018-21439-1 (PMC5814428; doi:10.1038/s41598-018-21439-1)
Supplement: Supplementary file 5 — Dataset 4 [file 41598_2018_21439_MOESM5_ESM.xlsx]

## Sheet: Sheet1
Table S4.-DEGs down-regulated in the comparison ixr1∆ versus W303 after cisplatin treatment.
Affymetrix	Ensemble	Gene Symbol	Gene Title	Lineal Change Fold	FDR
1770167_at	YGL253W	HXK2	Hexokinase isoenzyme 2 that catalyzes phosphorylation of glucose in the cytosol; predominant hexokinase during growth on glucose; functions in the nucleus to repress expression of HXK1 and GLK1 and to induce expression of its own gene	-1.40247	0.00232841
1777366_at	YIL045W	PIG2	Putative type-1 protein phosphatase targeting subunit that tethers Glc7p type-1 protein phosphatase to Gsy2p glycogen synthase	-1.40272	0.00445418
1778357_at	YPL156C	PRM4	Pheromone-regulated protein proposed to be involved in mating; predicted to have 1 transmembrane segment; transcriptionally regulated by Ste12p during mating and by Cat8p during the diauxic shift	-1.40339	0.00543547
1771215_at	YOL064C	MET22	Bisphosphate-3'-nucleotidase, involved in salt tolerance and methionine biogenesis; dephosphorylates 3'-phosphoadenosine-5'-phosphate and 3'-phosphoadenosine-5'-phosphosulfate, intermediates of the sulfate assimilation pathway	-1.40365	0.00230441
1778816_at	YOR375C	GDH1	NADP(+)-dependent glutamate dehydrogenase, synthesizes glutamate from ammonia and alpha-ketoglutarate; rate of alpha-ketoglutarate utilization differs from Gdh3p; expression regulated by nitrogen and carbon sources	-1.40442	0.00316012
1780046_at	YBR158W	AMN1	Protein required for daughter cell separation, multiple mitotic checkpoints, and chromosome stability; contains 12 degenerate leucine-rich repeat motifs; expression is induced by the Mitotic Exit Network (MEN)	-1.40501	0.00907944
1771304_at	YLR222C	UTP13	Nucleolar protein, component of the small subunit (SSU) processome containing the U3 snoRNA that is involved in processing of pre-18S rRNA	-1.40731	0.0042011
1773086_at	YDR165W	TRM82	Subunit of a tRNA methyltransferase complex composed of Trm8p and Trm82p that catalyzes 7-methylguanosine modification of tRNA	-1.40796	0.0027329
1771751_at	YBR175W	SWD3	Essential subunit of the COMPASS (Set1C) complex, which methylates histone H3 on lysine 4 and is required in transcriptional silencing near telomeres; WD40 beta propeller superfamily member and ortholog of mammalian WDR5	-1.41584	0.00369296
1777388_at	YGL184C	STR3	Cystathionine beta-lyase, converts cystathionine into homocysteine	-1.41917	0.00257348
1776054_at	YIL056W	VHR1	Transcriptional activator, required for the vitamin H-responsive element (VHRE) mediated induction of VHT1 (Vitamin H transporter) and BIO5 (biotin biosynthesis intermediate transporter) in response to low biotin concentrations	-1.42231	0.00334042
1771271_at	YKR043C	---	---	-1.42651	0.00273539
1777022_at	YOR212W	STE4	G protein beta subunit, forms a dimer with Ste18p to activate the mating signaling pathway, forms a heterotrimer with Gpa1p and Ste18p to dampen signaling; may recruit Rho1p to the polarized growth site during mating; contains WD40 repeats	-1.42785	0.00204855
1777180_at	YPR138C	MEP3	Ammonium permease of high capacity and low affinity; belongs to a ubiquitous family of cytoplasmic membrane proteins that transport only ammonium (NH4+); expression is under the nitrogen catabolite repression regulation ammonia permease	-1.43094	0.00274808
1773734_at	YKL159C	RCN1	Protein involved in calcineurin regulation during calcium signaling; has similarity to H. sapiens DSCR1 which is found in the Down Syndrome candidate region	-1.431	0.00464054
1774613_at	YIL154C	IMP2'	Transcriptional activator involved in maintenance of ion homeostasis and protection against DNA damage caused by bleomycin and other oxidants, contains a C-terminal leucine-rich repeat	-1.43147	0.00742595
1770277_at	YHR204W	MNL1	alpha-1,2-specific exomannosidase of the endoplasmic reticulum that generates a Man7GlcNac2 oligosaccharide signal on glycoproteins destined for ubiquitin-proteasome degradation	-1.4333	0.00245018
1780199_at	YGL030W	RPL30	Protein component of the large (60S) ribosomal subunit, has similarity to rat L30 ribosomal protein; involved in pre-rRNA processing in the nucleolus; autoregulates splicing of its transcript	-1.43488	0.00768095
1772741_at	YDR448W	ADA2	Transcription coactivator, component of the ADA and SAGA transcriptional adaptor/HAT (histone acetyltransferase) complexes	-1.43815	0.00697247
1772615_at	YPR145W	ASN1	Asparagine synthetase, isozyme of Asn2p; catalyzes the synthesis of L-asparagine from L-aspartate in the asparagine biosynthetic pathway	-1.43862	0.00214293
1777613_at	YBR276C	PPS1	Protein phosphatase with specificity for serine, threonine, and tyrosine residues; has a role in the DNA synthesis phase of the cell cycle	-1.43899	0.00525171
1775199_at	YBR248C	HIS7	Imidazole glycerol phosphate synthase (glutamine amidotransferase:cyclase), catalyzes the fifth and sixth steps of histidine biosynthesis and also produces 5-aminoimidazole-4-carboxamide ribotide (AICAR), a purine precursor	-1.44009	0.00563581
1778215_at	YER056C	FCY2	Purine-cytosine permease, mediates purine (adenine, guanine, and hypoxanthine) and cytosine accumulation	-1.44156	0.00769767
1771313_at	YML075C	HMG1	One of two isozymes of HMG-CoA reductase that catalyzes the conversion of HMG-CoA to mevalonate, which is a rate-limiting step in sterol biosynthesis; localizes to the nuclear envelope; overproduction induces the formation of karmellae	-1.44202	0.00595703
1776558_at	YMR011W	HXT2	High-affinity glucose transporter of the major facilitator superfamily, expression is induced by low levels of glucose and repressed by high levels of glucose	-1.4425	0.00245018
1772167_at	YKL018C-A	---	---	-1.44505	0.00185779
1772349_at	YNL182C	IPI3	Essential component of the Rix1 complex (Rix1p, Ipi1p, Ipi3p) that is required for processing of ITS2 sequences from 35S pre-rRNA; highly conserved and contains WD40 motifs; Rix1 complex associates with Mdn1p in pre-60S ribosomal particles	-1.44542	0.00769767
1772116_at	YLR429W	CRN1	Coronin, cortical actin cytoskeletal component that associates with the Arp2p/Arp3p complex to regulate its activity; plays a role in regulation of actin patch assembly	-1.4456	0.00464054
1778271_at	YPR065W	ROX1	Heme-dependent repressor of hypoxic genes; contains an HMG domain that is responsible for DNA bending activity	-1.44838	0.00333677
1779804_at	YNL299W	TRF5	Non-canonical poly(A) polymerase, involved in nuclear RNA degradation as a component of the TRAMP complex; catalyzes polyadenylation of hypomodified tRNAs, and snoRNA and rRNA precursors; overlapping but non-redundant functions with Pap2p	-1.45034	0.00522369
1779238_at	YDR037W	KRS1	Lysyl-tRNA synthetase	-1.45121	0.00176141
1772336_at	YLR056W	ERG3	C-5 sterol desaturase, catalyzes the introduction of a C-5(6) double bond into episterol, a precursor in ergosterol biosynthesis; mutants are viable, but cannot grow on non-fermentable carbon sources	-1.45192	0.0020306
1771302_at	YOR246C	---	---	-1.4565	0.00357995
1779098_at	YBR020W	GAL1	Galactokinase, phosphorylates alpha-D-galactose to alpha-D-galactose-1-phosphate in the first step of galactose catabolism; expression regulated by Gal4p	-1.45712	0.00710196
1775717_at	YLR413W	---	---	-1.45945	0.00445564
1777796_at	YOR337W	TEA1	Ty1 enhancer activator required for full levels of Ty enhancer-mediated transcription; C6 zinc cluster DNA-binding protein	-1.46055	0.00355631
1778666_at	YHR096C	HXT5	Hexose transporter with moderate affinity for glucose, induced in the presence of non-fermentable carbon sources, induced by a decrease in growth rate, contains an extended N-terminal domain relative to other HXTs	-1.46647	0.00203905
1770115_at	YLR313C	SPH1	Protein involved in shmoo formation and bipolar bud site selection; homologous to Spa2p, localizes to sites of polarized growth in a cell cycle dependent- and Spa2p-dependent manner, interacts with MAPKKs Mkk1p, Mkk2p, and Ste7p	-1.46682	0.0037647
1779520_at	YDL198C	GGC1	Mitochondrial GTP/GDP transporter, essential for mitochondrial genome maintenance; has a role in mitochondrial iron transport; member of the mitochondrial carrier family	-1.46777	0.00445564
1774643_at	YAL020C	ATS1	Protein required, with Elongator complex, Kti11p, and Kti12p, for modification of wobble nucleosides in tRNA; has a potential role in regulatory interactions between microtubules and the cell cycle	-1.47	0.00277333
1770692_at	YML123C	PHO84	High-affinity inorganic phosphate (Pi) transporter and low-affinity manganese transporter; regulated by Pho4p and Spt7p; mutation confers resistance to arsenate; exit from the ER during maturation requires Pho86p	-1.47028	0.00601627
1777999_at	YJR061W	---	---	-1.47205	0.00203905
1775095_at	YCR089W	FIG2	Cell wall adhesin, expressed specifically during mating; may be involved in maintenance of cell wall integrity during mating	-1.47373	0.00847649
1770603_at	YPL189W	GUP2	Probable membrane protein with a possible role in proton symport of glycerol; member of the MBOAT family of putative membrane-bound O-acyltransferases; Gup1p homolog	-1.48158	0.00196192
1779323_at	---	mae1	malic acid transport protein Mae1	-1.48177	0.00785072
1777034_at	YOR143C	THI80	Thiamine pyrophosphokinase, phosphorylates thiamine to produce the coenzyme thiamine pyrophosphate (thiamine diphosphate)	-1.48433	0.0013789
1778267_at	YOR180C	DCI1	Peroxisomal protein; identification as a delta(3,5)-delta(2,4)-dienoyl-CoA isomerase involved in fatty acid metabolism is disputed	-1.48683	0.00781205
1769622_at	YJL047C-A	---	---	-1.48792	0.00570695
1777823_s_at	YLR313C	SPH1	Protein involved in shmoo formation and bipolar bud site selection; homologous to Spa2p, localizes to sites of polarized growth in a cell cycle dependent- and Spa2p-dependent manner, interacts with MAPKKs Mkk1p, Mkk2p, and Ste7p	-1.49359	0.00146186
1773157_at	YFL026W	STE2	Receptor for alpha-factor pheromone; seven transmembrane-domain GPCR that interacts with both pheromone and a heterotrimeric G protein to initiate the signaling response that leads to mating between haploid a and alpha cells	-1.4957	0.00152049
1773179_at	YBR055C	PRP6	Splicing factor, component of the U4/U6-U5 snRNP complex	-1.50049	0.00329265
1777616_at	YML018C	---	---	-1.50248	0.00245018
1779136_at	YCR072C	RSA4	WD-repeat protein involved in ribosome biogenesis; may interact with ribosomes; required for maturation and efficient intra-nuclear transport or pre-60S ribosomal subunits, localizes to the nucleolus	-1.50331	0.00467949
1769945_at	YKR092C	SRP40	Nucleolar, serine-rich protein with a role in preribosome assembly or transport; may function as a chaperone of small nucleolar ribonucleoprotein particles (snoRNPs); immunologically and structurally to rat Nopp140	-1.505	0.00931031
1771310_at	YMR241W	YHM2	Carrier protein that exports citrate from and imports oxoglutarate into the mitochondrion, causing net export of NADPH reducing equivalents; also associates with mt nucleoids and has a role in replication and segregation of the mt genome	-1.50728	0.0027329
1778003_at	YNL078W	NIS1	Protein localized in the bud neck at G2/M phase; physically interacts with septins; possibly involved in a mitotic signaling network	-1.51066	0.00742595
1769812_at	YHR191C	CTF8	Subunit of a complex with Ctf18p that shares some subunits with Replication Factor C and is required for sister chromatid cohesion	-1.51371	0.00791667
1779663_at	YHR174W	ENO2	Enolase II, a phosphopyruvate hydratase that catalyzes the conversion of 2-phosphoglycerate to phosphoenolpyruvate during glycolysis and the reverse reaction during gluconeogenesis; expression is induced in response to glucose	-1.51498	0.00120205
1775179_at	YHR127W	---	---	-1.51571	0.00502962
1778591_at	YNR044W	AGA1	Anchorage subunit of a-agglutinin of a-cells, highly O-glycosylated protein with N-terminal secretion signal and C-terminal signal for addition of GPI anchor to cell wall, linked to adhesion subunit Aga2p via two disulfide bonds	-1.51734	0.00894439
1778000_at	YGR257C	MTM1	Mitochondrial protein of the mitochondrial carrier family, involved in activating mitochondrial Sod2p probably by facilitating insertion of an essential manganese cofactor	-1.51782	0.00120205
1773001_at	YIL092W	---	---	-1.52654	0.0033546
1769688_at	YDR210W	---	---	-1.52889	0.0053563
1770140_x_at	YAL068C /// YBL108C-A /// YDR542W /// YGL261C /// YGR294W /// YHL046C	PAU10 /// PAU11 /// PAU12 /// PAU13 /// PAU8 /// PAU9	Protein of unknown function, member of the seripauperin multigene family encoded mainly in subtelomeric regions /// Putative protein of unknown function and member of the seripauperin multigene family encoded mainly in subtelomeric regions; mRNA expression appears to be regulated by SUT1 and UPC2 /// Protein of unknown function, member of the seripauperin multigene family encoded mainly in subtel…	-1.52993	0.00410008
1775150_at	YPL211W	NIP7	Nucleolar protein required for 60S ribosome subunit biogenesis, constituent of 66S pre-ribosomal particles; physically interacts with Nop8p and the exosome subunit Rrp43p	-1.53085	0.00506841
1778200_at	YER187W	---	---	-1.53112	0.00575967
1776349_s_at	YBL109W /// YDR544C /// YHR217C /// YLL066W-B /// YLR466C-B /// YNL338W	---	---	-1.53133	0.00562236
1778475_at	YMR085W	---	---	-1.53274	0.00130618
1778077_at	YJR015W	---	---	-1.53668	0.00122489
1777219_at	YNL134C	---	---	-1.53709	0.00134038
1773261_at	YIL079C	AIR1	Zinc knuckle protein, involved in nuclear RNA processing and degradation as a component of the TRAMP complex; stimulates the poly(A) polymerase activity of Pap2p in vitro; functionally redundant with Air2p	-1.53861	0.00221668
1774932_at	YPL183C	RTT10	Cytoplasmic protein with a role in regulation of Ty1 transposition	-1.54015	0.00274808
1770023_at	YDL055C	PSA1	GDP-mannose pyrophosphorylase (mannose-1-phosphate guanyltransferase), synthesizes GDP-mannose from GTP and mannose-1-phosphate in cell wall biosynthesis; required for normal cell wall structure	-1.54177	0.00120205
1779097_at	YOR095C	RKI1	Ribose-5-phosphate ketol-isomerase, catalyzes the interconversion of ribose 5-phosphate and ribulose 5-phosphate in the pentose phosphate pathway; participates in pyridoxine biosynthesis	-1.54958	0.0053034
1779207_at	YKL068W-A	---	---	-1.55057	0.00684043
1772003_at	YNR050C	LYS9	Saccharopine dehydrogenase (NADP+, L-glutamate-forming); catalyzes the formation of saccharopine from alpha-aminoadipate 6-semialdehyde, the seventh step in lysine biosynthesis pathway; exhibits genetic and physical interactions with TRM112	-1.55294	0.00110084
1775789_at	YDL144C	---	---	-1.55987	0.00601627
1777945_at	YGR138C	TPO2	Polyamine transport protein specific for spermine; localizes to the plasma membrane; transcription of TPO2 is regulated by Haa1p; member of the major facilitator superfamily	-1.56076	0.000968952
1779978_at	YEL071W	DLD3	D-lactate dehydrogenase, part of the retrograde regulon which consists of genes whose expression is stimulated by damage to mitochondria and reduced in cells grown with glutamate as the sole nitrogen source, located in the cytoplasm	-1.56334	0.000896853
1769880_at	YLR137W	---	---	-1.56868	0.00139832
1770990_at	YER064C	---	---	-1.56936	0.00525171
1773477_at	YJR119C	JHD2	JmjC domain family histone demethylase specific for H3-K4 (histone H3 Lys4); removes methyl groups specifically added by Set1p methyltransferase; protein levels regulated by Not4p (E3 ubiquitin ligase) polyubiquitin-mediated degradation	-1.5757	0.00158705
1771426_at	YNL049C	SFB2	Component of the Sec23p-Sfb2p heterodimer of the COPII vesicle coat, required for cargo selection during vesicle formation in ER to Golgi transport; homologous to Sec24p and Sfb3p	-1.57811	0.00230805
1775568_at	YMR259C	---	---	-1.57958	0.00114047
1776721_at	YHR094C	HXT1	Low-affinity glucose transporter of the major facilitator superfamily, expression is induced by Hxk2p in the presence of glucose and repressed by Rgt1p when glucose is limiting	-1.58627	0.000777879
1775970_at	snR73 /// YMR013W-A	---	---	-1.60391	0.00405712
1774282_at	YLR348C	35764	Mitochondrial dicarboxylate carrier, integral membrane protein, catalyzes a dicarboxylate-phosphate exchange across the inner mitochondrial membrane, transports cytoplasmic dicarboxylates into the mitochondrial matrix	-1.60497	0.00110084
1777927_at	YKL078W	DHR2	Predominantly nucleolar DEAH-box ATP-dependent RNA helicase, required for 18S rRNA synthesis	-1.60738	0.00120205
1778286_at	YLR466C-B	---	---	-1.60922	0.00274808
1776010_at	YJL190C	RPS22A	Protein component of the small (40S) ribosomal subunit; nearly identical to Rps22Bp and has similarity to E. coli S8 and rat S15a ribosomal proteins	-1.6116	0.00235736
1771602_at	YGL172W	NUP49	Subunit of the Nsp1p-Nup57p-Nup49p-Nic96p subcomplex of the nuclear pore complex (NPC), required for nuclear export of ribosomes	-1.61666	0.000456793
1779256_at	YBL042C	FUI1	High affinity uridine permease, localizes to the plasma membrane; also mediates low but significant transport of the cytotoxic nucleoside analog 5-fluorouridine; not involved in uracil transport	-1.62548	0.00120205
1773356_at	YNL142W	MEP2	Ammonium permease involved in regulation of pseudohyphal growth; belongs to a ubiquitous family of cytoplasmic membrane proteins that transport only ammonium (NH4+); expression is under the nitrogen catabolite repression regulation	-1.62595	0.000891411
1776546_at	YDL037C	BSC1	Protein of unconfirmed function, similar to cell surface flocculin Muc1p; ORF exhibits genomic organization compatible with a translational readthrough-dependent mode of expression	-1.62653	0.00445564
1777258_at	YDL070W	BDF2	Protein involved in transcription initiation at TATA-containing promoters; associates with the basal transcription factor TFIID; contains two bromodomains; corresponds to the C-terminal region of mammalian TAF1; redundant with Bdf1p	-1.63219	0.00659348
1773520_at	YDR514C	---	---	-1.64071	0.00107091
1769519_at	YKL096W	CWP1	Cell wall mannoprotein that localizes specifically to birth scars of daughter cells, linked to a beta-1,3- and beta-1,6-glucan heteropolymer through a phosphodiester bond; required for propionic acid resistance	-1.64266	0.00174825
1771868_at	YOR385W	---	---	-1.64825	0.0012372
1772651_at	YDR222W	---	---	-1.65134	0.00742595
1771359_at	YHR085W	IPI1	Essential component of the Rix1 complex (with Rix1p and Ipi3p) that is required for processing of ITS2 sequences from 35S pre-rRNA; Rix1 complex associates with Mdn1p in pre-60S ribosomal particles	-1.65253	0.00769767
1777286_s_at	YAR071W /// YHR215W	PHO11 /// PHO12	One of three repressible acid phosphatases, a glycoprotein that is transported to the cell surface by the secretory pathway; induced by phosphate starvation and coordinately regulated by PHO4 and PHO2 /// One of three repressible acid phosphatases, a glycoprotein that is transported to the cell surface by the secretory pathway; nearly identical to Pho11p; upregulated by phosphate starvation	-1.65841	0.00174825
1776766_at	YDL039C	PRM7	Pheromone-regulated protein, predicted to have one transmembrane segment; promoter contains Gcn4p binding elements	-1.66125	0.00120205
1771341_at	YOL154W	ZPS1	Putative GPI-anchored protein; transcription is induced under low-zinc conditions, as mediated by the Zap1p transcription factor, and at alkaline pH	-1.66236	0.00120205
1771682_at	YOR344C	TYE7	Serine-rich protein that contains a basic-helix-loop-helix (bHLH) DNA binding motif; binds E-boxes of glycolytic genes and contributes to their activation; may function as a transcriptional activator in Ty1-mediated gene expression	-1.66514	0.000735287
1778277_at	YLR452C	SST2	GTPase-activating protein for Gpa1p, regulates desensitization to alpha factor pheromone; also required to prevent receptor-independent signaling of the mating pathway; member of the RGS (regulator of G-protein signaling) family	-1.66527	0.00214293
1777923_at	YDR042C	---	---	-1.66535	0.000434406
1773641_x_at	YAL068C	PAU8	Protein of unknown function, member of the seripauperin multigene family encoded mainly in subtelomeric regions	-1.6756	0.0011133
1773053_at	YER154W	OXA1	Mitochondrial inner membrane insertase, mediates the insertion of both mitochondrial- and nuclear-encoded proteins from the matrix into the inner membrane, interacts with mitochondrial ribosomes; conserved from bacteria to animals	-1.67605	0.00245018
1777122_at	YOL014W	---	---	-1.68531	0.000818926
1780053_at	YMR195W	ICY1	Protein of unknown function, required for viability in rich media of cells lacking mitochondrial DNA; mutants have an invasive growth defect with elongated morphology; induced by amino acid starvation	-1.68734	0.000842401
1776946_at	YOR130C	ORT1	Ornithine transporter of the mitochondrial inner membrane, exports ornithine from mitochondria as part of arginine biosynthesis; human ortholog is associated with hyperammonaemia-hyperornithinaemia-homocitrullinuria (HHH) syndrome	-1.70855	0.00260511
1776490_s_at	YBL107W-A /// YER138W-A /// YOR192C-C	---	---	-1.71488	0.0082914
1770677_at	YCR063W	BUD31	Component of the SF3b subcomplex of the U2 snRNP; diploid mutants display a random budding pattern instead of the wild-type bipolar pattern	-1.71637	0.000686277
1771190_at	YGR177C	ATF2	Alcohol acetyltransferase, may play a role in steroid detoxification; forms volatile esters during fermentation, which is important for brewing and winemaking	-1.72697	0.00499384
1775295_at	YDR321W	ASP1	Cytosolic L-asparaginase, involved in asparagine catabolism	-1.72846	0.000467296
1775387_at	YFL027C	GYP8	GTPase-activating protein for yeast Rab family members; Ypt1p is the preferred in vitro substrate but also acts on Sec4p, Ypt31p and Ypt32p; involved in the regulation of ER to Golgi vesicle transport	-1.72913	0.00063967
1769455_at	YLR286C	CTS1	Endochitinase, required for cell separation after mitosis; transcriptional activation during the G1 phase of the cell cycle is mediated by transcription factor Ace2p	-1.73582	0.000431684
1775441_at	YKL109W	HAP4	Subunit of the heme-activated, glucose-repressed Hap2p/3p/4p/5p CCAAT-binding complex, a transcriptional activator and global regulator of respiratory gene expression; provides the principal activation function of the complex	-1.74013	0.000338991
1773153_at	YDR034C	LYS14	Transcriptional activator involved in regulation of genes of the lysine biosynthesis pathway; requires 2-aminoadipate semialdehyde as co-inducer	-1.74033	0.000359044
1769518_x_at	YIL176C /// YJL223C	PAU1 /// PAU14	Member of the seripauperin multigene family encoded mainly in subtelomeric regions, active during alcoholic fermentation, regulated by anaerobiosis, negatively regulated by oxygen, repressed by heme; identical to Pau14p /// Protein of unknown function, member of the seripauperin multigene family encoded mainly in subtelomeric regions; identical to Pau1p	-1.74047	0.00123625
1773695_at	YER055C	HIS1	ATP phosphoribosyltransferase, a hexameric enzyme, catalyzes the first step in histidine biosynthesis; mutations cause histidine auxotrophy and sensitivity to Cu, Co, and Ni salts; transcription is regulated by general amino acid control	-1.74795	0.000346838
1774685_at	YER045C	ACA1	Basic leucine zipper (bZIP) transcription factor of the ATF/CREB family, may regulate transcription of genes involved in utilization of non-optimal carbon sources	-1.75272	0.000619758
1770979_at	YIL134W	FLX1	Protein required for transport of flavin adenine dinucleotide (FAD), a synthesis product of riboflavin, across the mitochondrial membrane	-1.75422	0.00168765
1779628_at	YDR033W	MRH1	Protein that localizes primarily to the plasma membrane, also found at the nuclear envelope; the authentic, non-tagged protein is detected in mitochondria in a phosphorylated state; has similarity to Hsp30p and Yro2p	-1.75717	0.000382072
1771495_at	YDR528W	HLR1	Protein involved in regulation of cell wall composition and integrity and response to osmotic stress; overproduction suppresses a lysis sensitive PKC mutation; similar to Lre1p, which functions antagonistically to protein kinase A	-1.76363	0.000867017
1769858_at	YLR029C	RPL15A	Protein component of the large (60S) ribosomal subunit, nearly identical to Rpl15Bp and has similarity to rat L15 ribosomal protein; binds to 5.8 S rRNA	-1.78543	0.000192228
1777263_at	YGL123W	RPS2	Protein component of the small (40S) subunit, essential for control of translational accuracy; phosphorylation by C-terminal domain kinase I (CTDK-I) enhances translational accuracy; methylated on one or more arginine residues by Hmt1p	-1.7861	0.000264356
1774710_at	YBR104W	YMC2	Mitochondrial protein, putative inner membrane transporter with a role in oleate metabolism and glutamate biosynthesis; member of the mitochondrial carrier (MCF) family; has similarity with Ymc1p	-1.80883	0.00038107
1773842_at	YMR016C	SOK2	Nuclear protein that plays a regulatory role in the cyclic AMP (cAMP)-dependent protein kinase (PKA) signal transduction pathway; negatively regulates pseudohyphal differentiation; homologous to several transcription factors	-1.81821	0.000507528
1776084_at	YPL273W	SAM4	S-adenosylmethionine-homocysteine methyltransferase, functions along with Mht1p in the conversion of S-adenosylmethionine (AdoMet) to methionine to control the methionine/AdoMet ratio	-1.84978	0.000264356
1776117_at	YNL145W	MFA2	Mating pheromone a-factor, made by a cells; interacts with alpha cells to induce cell cycle arrest and other responses leading to mating; biogenesis involves C-terminal modification, N-terminal proteolysis, and export; also encoded by MFA1	-1.85098	0.000467296
1770395_at	YLR105C	SEN2	Subunit of the tRNA splicing endonuclease, which is composed of Sen2p, Sen15p, Sen34p, and Sen54p; Sen2p contains the active site for tRNA 5' splice site cleavage and has similarity to Sen34p and to Archaeal tRNA splicing endonuclease	-1.85752	0.000279418
1780188_at	YBR008C	FLR1	Plasma membrane multidrug transporter of the major facilitator superfamily, involved in efflux of fluconazole, diazaborine, benomyl, methotrexate, and other drugs; expression induced in cells treated with the mycotoxin patulin	-1.87122	0.000204537
1769392_at	YOR192C-C	---	---	-1.88584	0.00264404
1778919_at	YER070W	RNR1	Major isoform of the large subunit of ribonucleotide-diphosphate reductase; the RNR complex catalyzes rate-limiting step in dNTP synthesis, regulated by DNA replication and DNA damage checkpoint pathways via localization of small subunits	-1.91066	0.000705669
1779654_s_at	YMR321C /// YPL273W	SAM4	S-adenosylmethionine-homocysteine methyltransferase, functions along with Mht1p in the conversion of S-adenosylmethionine (AdoMet) to methionine to control the methionine/AdoMet ratio	-1.91249	0.000158457
1773444_at	YFR015C	GSY1	Glycogen synthase with similarity to Gsy2p, the more highly expressed yeast homolog; expression induced by glucose limitation, nitrogen starvation, environmental stress, and entry into stationary phase	-1.91265	0.000408377
1771703_at	YDL182W	LYS20	Homocitrate synthase isozyme, catalyzes the condensation of acetyl-CoA and alpha-ketoglutarate to form homocitrate, which is the first step in the lysine biosynthesis pathway; highly similar to the other isozyme, Lys21p	-1.95348	0.000898642
1779907_at	YML051W	GAL80	Transcriptional regulator involved in the repression of GAL genes in the absence of galactose; inhibits transcriptional activation by Gal4p; inhibition relieved by Gal3p or Gal1p binding	-1.97224	0.000158105
1774401_at	YGL008C	PMA1	Plasma membrane H+-ATPase, pumps protons out of the cell; major regulator of cytoplasmic pH and plasma membrane potential; part of the P2 subgroup of cation-transporting ATPases	-1.98288	0.00214293
1773254_at	YKL209C	STE6	Plasma membrane ATP-binding cassette (ABC) transporter required for the export of a-factor, catalyzes ATP hydrolysis coupled to a-factor transport; contains 12 transmembrane domains and two ATP binding domains; expressed only in MATa cells	-2.00136	0.000322702
1771193_at	YOL020W	TAT2	High affinity tryptophan and tyrosine permease, overexpression confers FK506 and FTY720 resistance	-2.00338	0.000566845
1778960_at	YBR083W	TEC1	Transcription factor required for full Ty1 expression, Ty1-mediated gene activation, and haploid invasive and diploid pseudohyphal growth; TEA/ATTS DNA-binding domain family member	-2.01342	0.000332781
1770182_at	YHR157W	REC104	Protein involved in early stages of meiotic recombination; required for meiotic crossing over; forms a complex with Rec102p and Spo11p necessary during the initiation of recombination	-2.01503	0.000585054
1770236_at	YMR088C	VBA1	Permease of basic amino acids in the vacuolar membrane	-2.05244	0.000129497
1772138_s_at	YBL100W-B /// YCL019W /// YDR034C-D /// YDR098C-B /// YDR210C-D /// YDR210W-B /// YDR365W-B /// YFL002W-A /// YGR038C-B /// YGR161W-B /// YJR027W /// YLR227W-B /// YLR410W-B /// YNL054W-B /// YOR192C-B /// YOR343W-B /// YPR137C-B	---	---	-2.08397	0.00276012
1776477_at	YDL131W	LYS21	Homocitrate synthase isozyme, catalyzes the condensation of acetyl-CoA and alpha-ketoglutarate to form homocitrate, which is the first step in the lysine biosynthesis pathway; highly similar to the other isozyme, Lys20p	-2.10063	0.000204537
1774824_at	YLR194C	---	---	-2.13903	0.00011922
1777647_s_at	YBL003C /// YDR225W	HTA1 /// HTA2	Histone H2A, core histone protein required for chromatin assembly and chromosome function; one of two nearly identical subtypes (see also HTA2); DNA damage-dependent phosphorylation by Mec1p facilitates DNA repair; acetylated by Nat4p /// Histone H2A, core histone protein required for chromatin assembly and chromosome function; one of two nearly identical (see also HTA1) subtypes; DNA damage-depe…	-2.16534	0.000382072
1777175_at	YGR121C	MEP1	Ammonium permease; belongs to a ubiquitous family of cytoplasmic membrane proteins that transport only ammonium (NH4+); expression is under the nitrogen catabolite repression regulation	-2.16597	0.000239006
1771554_at	YOL104C	NDJ1	Meiosis-specific telomere protein, required for bouquet formation, effective homolog pairing, ordered cross-over distribution, sister chromatid cohesion at meiotic telomeres, chromosomal segregation and telomere-led rapid prophase movement	-2.19816	0.000166941
1775180_s_at	YAR010C /// YBR012W-A /// YBR012W-B /// YDR098C-A /// YDR098C-B /// YDR210C-C /// YDR210C-D /// YDR261C-C /// YDR261C-D /// YDR316W-A /// YDR316W-B /// YDR365W-A /// YDR365W-B /// YER137C-A /// YER138C /// YER159C-A /// YER160C /// YGR027W-A /// YGR027W-B /// YGR038C-A /// YGR038C-B /// YGR161C-C /// YGR161C-D /// YHR214C-B /// YHR214C-C /// YJR026W /// YJR027W /// YJR028W /// YJR029W /// YLR157C…	---	---	-2.21729	0.00905372
1776165_at	YLR426W	---	---	-2.24598	0.000103839
1776218_at	YDR461W	MFA1	Mating pheromone a-factor, made by a cells; interacts with alpha cells to induce cell cycle arrest and other responses leading to mating; biogenesis involves C-terminal modification, N-terminal proteolysis, and export; also encoded by MFA2	-2.28207	0.000239006
1780138_at	YOR108W	LEU9	Alpha-isopropylmalate synthase II (2-isopropylmalate synthase), catalyzes the first step in the leucine biosynthesis pathway; the minor isozyme, responsible for the residual alpha-IPMS activity detected in a leu4 null mutant	-2.37508	5.85851e-05
1779399_at	YPL274W	SAM3	High-affinity S-adenosylmethionine permease, required for utilization of S-adenosylmethionine as a sulfur source; has similarity to S-methylmethionine permease Mmp1p	-2.38455	0.000135038
1769785_at	YAL003W	EFB1	Translation elongation factor 1 beta; stimulates nucleotide exchange to regenerate EF-1 alpha-GTP for the next elongation cycle; part of the EF-1 complex, which facilitates binding of aminoacyl-tRNA to the ribosomal A site	-2.40523	3.87848e-05
1779506_at	YEL040W	UTR2	Chitin transglycosylase that functions in the transfer of chitin to beta(1-6) and beta(1-3) glucans in the cell wall; similar to and functionally redundant with Crh1; glycosylphosphatidylinositol (GPI)-anchored protein localized to bud neck	-2.42098	0.000180487
1769776_at	YHR005C	GPA1	GTP-binding alpha subunit of the heterotrimeric G protein that couples to pheromone receptors; negatively regulates the mating pathway by sequestering G(beta)gamma and by triggering an adaptive response; activates Vps34p at the endosome	-2.42304	0.000166941
1770981_at	YIL121W	QDR2	Multidrug transporter of the major facilitator superfamily, required for resistance to quinidine, barban, cisplatin, and bleomycin; may have a role in potassium uptake	-2.54847	0.000129497
1779541_at	YCL036W	GFD2	Protein of unknown function, identified as a high-copy suppressor of a dbp5 mutation	-2.59842	0.00245018
1777989_at	YLR406C	RPL31B	Protein component of the large (60S) ribosomal subunit, nearly identical to Rpl31Ap and has similarity to rat L31 ribosomal protein; associates with the karyopherin Sxm1p; loss of both Rpl31p and Rpl39p confers lethality	-2.76693	0.000180487
1769962_at	YLR300W	EXG1	Major exo-1,3-beta-glucanase of the cell wall, involved in cell wall beta-glucan assembly; exists as three differentially glycosylated isoenzymes	-3.2151	2.38479e-05
1775055_at	YCR018C	SRD1	Protein involved in the processing of pre-rRNA to mature rRNA; contains a C2/C2 zinc finger motif; srd1 mutation suppresses defects caused by the rrp1-1 mutation	-3.32932	0.000129497
1771791_s_at	YBL100W-A /// YBL100W-B /// YCL019W /// YCL020W /// YDR034C-C /// YDR034C-D /// YDR210W-A /// YDR210W-B /// YDR261W-A /// YDR261W-B /// YFL002W-A /// YFL002W-B /// YGR161W-A /// YGR161W-B /// YLR410W-A /// YLR410W-B /// YOR192C-A /// YOR192C-B /// YOR343W-A /// YOR343W-B	---	---	-3.34577	0.00193744
1772631_at	YLR073C	RFU1	Protein that inhibits Doa4p deubiquitinating activity; contributes to ubiquitin homeostasis by regulating the conversion of free ubiquitin chains to ubiquitin monomers by Doa4p; GFP-fusion protein localizes to endosomes	-3.48626	0.000172559
1779075_at	YPR194C	OPT2	Oligopeptide transporter; member of the OPT family, with potential orthologs in S. pombe and C. albicans; also plays a role in formation of mature vacuoles	-3.53907	0.000166941
1771702_at	YJR152W	DAL5	Allantoate permease; ureidosuccinate permease; also transports dipeptides, though with lower affinity than for allantoate and ureidosuccinate; expression is constitutive but sensitive to nitrogen catabolite repression	-3.54636	2.38479e-05
1778408_at	YIL015W	BAR1	Aspartyl protease secreted into the periplasmic space of mating type a cells, helps cells find mating partners, cleaves and inactivates alpha factor allowing cells to recover from alpha-factor-induced cell cycle arrest	-3.74856	2.38479e-05
1779096_at	YCL021W-A	---	---	-3.76301	2.82106e-05
1778550_at	YJR147W	HMS2	Protein with similarity to heat shock transcription factors; overexpression suppresses the pseudohyphal filamentation defect of a diploid mep1 mep2 homozygous null mutant	-4.16859	0.000265786
1780233_at	YDR225W	HTA1	Histone H2A, core histone protein required for chromatin assembly and chromosome function; one of two nearly identical subtypes (see also HTA2); DNA damage-dependent phosphorylation by Mec1p facilitates DNA repair; acetylated by Nat4p	-5.22031	1.9622e-05
1778103_at	YGR234W	YHB1	Nitric oxide oxidoreductase, flavohemoglobin involved in nitric oxide detoxification; plays a role in the oxidative and nitrosative stress responses	-5.98827	3.3152e-06
1777381_at	YKL032C	IXR1	Protein that binds DNA containing intrastrand cross-links formed by cisplatin, contains two HMG (high mobility group box) domains, which confer the ability to bend cisplatin-modified DNA; mediates aerobic transcriptional repression of COX5b	-80.4312	4.39965e-09
