# Supplementary material for: Ixr1 Regulates Ribosomal Gene Transcription and Yeast Response to Cisplatin
Source: Sci Rep. 2018 Feb 15;8:3090. doi: 10.1038/s41598-018-21439-1 (PMC5814428; doi:10.1038/s41598-018-21439-1)
Supplement: Supplementary file 6 — Dataset 5 [file 41598_2018_21439_MOESM6_ESM.xlsx]

## Sheet: Sheet1
Table S5.-Ixr1 DNA-binding in absence of cisplatin
PeakID	Nearest PromoterID	Gene Name	Chr	Start	End	Distance to TSS	Annotation	Gene Title
1	YAL024C	LTE1	chrI	106376	106681	-657	promoter-TSS (YAL024C)	Protein similar to GDP/GTP exchange factors but without detectable GEF activity; required for asymmetric localization of Bfa1p at daughter-directed spindle pole bodies and for mitotic exit at low temperatures
2	YAL023C	PMT2	chrI	107306	107683	1056	exon (YAL023C, exon 1 of 1)	Protein O-mannosyltransferase, transfers mannose residues from dolichyl phosphate-D-mannose to protein serine/threonine residues; acts in a complex with Pmt1p, can instead interact with Pmt5p in some conditions; target for new antifungals
3	YAL023C	PMT2	chrI	109200	109551	-825	promoter-TSS (YAL023C)	Protein O-mannosyltransferase, transfers mannose residues from dolichyl phosphate-D-mannose to protein serine/threonine residues; acts in a complex with Pmt1p, can instead interact with Pmt5p in some conditions; target for new antifungals
4	YAL022C	FUN26	chrI	111022	111963	-1063	exon (YAL021C, exon 1 of 1)	Nucleoside transporter with broad nucleoside selectivity; localized to intracellular membranes
5	YAL019W-A		chrI	113581	114981	31	promoter-TSS (YAL021C)	---
6	YAL064W-B	YAL064W-B	chrI	11927	12158	-3	promoter-TSS (YAL065C)	---
7	YAL012W	CYS3	chrI	130112	130381	-552	promoter-TSS (YAL012W)	Cystathionine gamma-lyase, catalyzes one of the two reactions involved in the transsulfuration pathway that yields cysteine from homocysteine with the intermediary formation of cystathionine
8	YAL011W	SWC3	chrI	131048	131983	-683	promoter-TSS (YAL011W)	Protein of unknown function, component of the SWR1 complex, which exchanges histone variant H2AZ (Htz1p) for chromatin-bound histone H2A; required for formation of nuclear-associated array of smooth endoplasmic reticulum known as karmellae
9	YAL064C-A	TDA8	chrI	13324	13848	157	exon (YAL064C-A, exon 1 of 1)	---
10	YAL003W	EFB1	chrI	142799	143043	747	promoter-TSS (YAL002W)	Translation elongation factor 1 beta; stimulates nucleotide exchange to regenerate EF-1 alpha-GTP for the next elongation cycle; part of the EF-1 complex, which facilitates binding of aminoacyl-tRNA to the ribosomal A site
11	YAL002W	VPS8	chrI	143976	144144	353	TTS (YAL003W)	Membrane-associated protein that interacts with Vps21p to facilitate soluble vacuolar protein localization; component of the CORVET complex; required for localization and trafficking of the CPY sorting receptor; contains RING finger motif
12	YAL064C-A	TDA8	chrI	15082	15527	-1562	Intergenic	---
13	YAR010C	YAR010C	chrI	166167	166610	-523	promoter-TSS (YAR010C)	Retrotransposon TYA Gag gene co-transcribed with TYB Pol; Gag processing produces capsid proteins; in YARCTy1-1 TYB is mutant and probably non-functional
14	YAR019W-A		chrI	174383	175415	-99	promoter-TSS (YAR019W-A)	---
15	YAR020C	PAU7	chrI	177139	177975	-534	promoter-TSS (YAR020C)	Member of the seripauperin multigene family, active during alcoholic fermentation, regulated by anaerobiosis, inhibited by oxygen, repressed by heme
16	YAR023C	YAR023C	chrI	180678	181905	-1472	Intergenic	---
17	YAR035W	YAT1	chrI	189753	192259	813	exon (YAR035W, exon 1 of 1)	Outer mitochondrial carnitine acetyltransferase, minor ethanol-inducible enzyme involved in transport of activated acyl groups from the cytoplasm into the mitochondrial matrix; phosphorylated
18	YAR042W	SWH1	chrI	195159	195407	2664	exon (YAR042W, exon 1 of 1)	Protein similar to mammalian oxysterol-binding protein; contains ankyrin repeats; localizes to the Golgi and the nucleus-vacuole junction
19	YAL064W	YAL064W	chrI	19967	20425	-1370	Intergenic	---
20	YAR053W		chrI	207506	207835	-696	promoter-TSS (YAR053W)	---
21	YAR053W		chrI	210398	210772	2218	Intergenic	---
22	YAR053W		chrI	211677	211940	3442	Intergenic	---
23	YAL064W	YAL064W	chrI	21214	21962	22	promoter-TSS (YAL064W)	---
24	YAR060C		chrI	216804	217283	448	TTS (YAR060C)	---
25	YAR064W	YAR064W	chrI	218488	219570	-1169	Intergenic	---
26	YAR066W	YAR066W	chrI	220122	222082	53	promoter-TSS (YAR066W)	Putative GPI protein; SWAT-GFP and mCherry fusion proteins localize to the endoplasmic reticulum and vacuole respectively; YAR066W has a paralog, YHR214W, that arose from a segmental duplication
27	YAL063C-A	YAL063C-A	chrI	24232	24639	-1751	exon (YAL063C, exon 1 of 1)	---
28	YAL063C	FLO9	chrI	27185	27556	597	exon (YAL063C, exon 1 of 1)	Lectin-like protein with similarity to Flo1p; thought to be expressed and involved in flocculation
29	YAL061W	BDH2	chrI	31733	34324	-419	promoter-TSS (YAL061W)	Putative medium-chain alcohol dehydrogenase with similarity to BDH1; transcription induced by constitutively active PDR1 and PDR3
30	YAL054C	ACS1	chrI	44085	44768	595	exon (YAL054C, exon 1 of 1)	Acetyl-coA synthetase isoform which, along with Acs2p, is the nuclear source of acetyl-coA for histone acetlyation; expressed during growth on nonfermentable carbon sources and under aerobic conditions
31	YAL053W	FLC2	chrI	46166	46770	569	exon (YAL053W, exon 1 of 1)	Putative FAD transporter; required for uptake of FAD into endoplasmic reticulum; involved in cell wall maintenance
32	YAL044C	GCV3	chrI	58791	59062	-465	promoter-TSS (YAL044C)	---
33	YAL042C-A		chrI	60006	63217	-4	promoter-TSS (YAL043C)	---
34	YAL039C	CYC3	chrI	68736	69457	428	exon (YAL039C, exon 1 of 1)	Cytochrome c heme lyase (holocytochrome c synthase), attaches heme to apo-cytochrome c (Cyc1p or Cyc7p) in the mitochondrial intermembrane space; human ortholog may have a role in microphthalmia with linear skin defects (MLS)
35	YAL037C-B		chrI	72009	73160	715	TTS (YAL037C-A)	---
36	YBL062W		chrII	105772	106509	833	TTS (YBL063W)	---
37	YBL107C	MIC23	chrII	10957	11232	-544	promoter-TSS (YBL107C)	---
38	YBL054W	TOD6	chrII	115753	118737	-344	promoter-TSS (YBL055C)	PAC motif binding protein involved in rRNA and ribosome biogenesis; subunit of the RPD3L histone deacetylase complex; Myb-like HTH transcription factor, similar to Dot6p; hypophosphorylated by rapamycin treatment in a Sch9p-dependent manne
39	YBL042C	FUI1	chrII	138605	139825	1045	exon (YBL042C, exon 1 of 1)	High affinity uridine permease, localizes to the plasma membrane; also mediates low but significant transport of the cytotoxic nucleoside analog 5-fluorouridine; not involved in uracil transport
40	YBL033C	RIB1	chrII	158940	159619	413	promoter-TSS (YBL034C)	GTP cyclohydrolase II; catalyzes the first step of the riboflavin biosynthesis pathway
41	YBL032W	HEK2	chrII	160402	160829	432	promoter-TSS (YBL033C)	RNA binding protein involved in the asymmetric localization of ASH1 mRNA; represses translation of ASH1 mRNA, an effect reversed by Yck1p-dependent phosphoryation; regulates telomere position effect and length; similarity to hnRNP-K
42	YBL105C	PKC1	chrII	16063	16982	1173	exon (YBL105C, exon 1 of 1)	Protein serine/threonine kinase essential for cell wall remodeling during growth; localized to sites of polarized growth and the mother-daughter bud neck; homolog of the alpha, beta, and gamma isoforms of mammalian protein kinase C (PKC)
43	YBL030C	PET9	chrII	163427	163735	416	TTS (YBL031W)	Major ADP/ATP carrier of the mitochondrial inner membrane, exchanges cytosolic ADP for mitochondrially synthesized ATP; also imports heme and ATP; phosphorylated; required for viability in many lab strains that carry a sal1 mutation
44	YBL029C-A	YBL029C-A	chrII	164701	165620	-389	promoter-TSS (YBL029C-A)	---
45	YBL029W	YBL029W	chrII	166693	166871	648	TTS (YBL028C)	---
46	YBL027W	RPL19B	chrII	168751	169247	576	exon (YBL027W, exon 2 of 2)	Protein component of the large (60S) ribosomal subunit, nearly identical to Rpl19Ap and has similarity to rat L19 ribosomal protein; rpl19a and rpl19b single null mutations result in slow growth, while the double null mutation is lethal
47	YBL021C	HAP3	chrII	181807	182427	-23	promoter-TSS (YBL022C)	Subunit of the heme-activated, glucose-repressed Hap2p/3p/4p/5p CCAAT-binding complex, a transcriptional activator and global regulator of respiratory gene expression; contains sequences contributing to both complex assembly and DNA binding
48	YBL016W	FUS3	chrII	192765	193423	643	exon (YBL016W, exon 1 of 1)	Mitogen-activated serine/threonine protein kinase involved in mating; phosphoactivated by Ste7p; substrates include Ste12p, Far1p, Bni1p, Sst2p; inhibits invasive growth during mating by phosphorylating Tec1p, promoting its degradation
49	YBL015W	ACH1	chrII	194841	195545	1071	exon (YBL015W, exon 1 of 1)	Protein with CoA transferase activity, particularly for CoASH transfer from succinyl-CoA to acetate; has minor acetyl-CoA-hydrolase activity; phosphorylated; required for acetate utilization and for diploid pseudohyphal growth
50	YBL011W	SCT1	chrII	202187	204339	-275	promoter-TSS (YBL011W)	Glycerol 3-phosphate/dihydroxyacetone phosphate dual substrate-specific sn-1 acyltransferase of the glycerolipid biosynthesis pathway, prefers 16-carbon fatty acids, similar to Gpt2p, gene is constitutively transcribed
51	YBL007C	SLA1	chrII	212973	213797	2981	exon (YBL007C, exon 1 of 1)	Cytoskeletal protein binding protein required for assembly of the cortical actin cytoskeleton; interacts with proteins regulating actin dynamics and proteins required for endocytosis; found in the nucleus and cell cortex; has 3 SH3 domains
52	YBL006W-A		chrII	215957	217254	-105	promoter-TSS (YBL007C)	---
53	YBR003W	COQ1	chrII	243298	244005	843	TTS (YBR004C)	Hexaprenyl pyrophosphate synthetase, catalyzes the first step in ubiquinone (coenzyme Q) biosynthesis
54	YBR007C	DSF2	chrII	250643	251596	-104	promoter-TSS (YBR007C)	Deletion suppressor of mpt5 mutation
55	YBR008C	FLR1	chrII	254041	254454	-39	promoter-TSS (YBR008C)	Plasma membrane multidrug transporter of the major facilitator superfamily, involved in efflux of fluconazole, diazaborine, benomyl, methotrexate, and other drugs; expression induced in cells treated with the mycotoxin patulin
56	YBR011C	IPP1	chrII	257346	257752	426	TTS (YBR010W)	Cytoplasmic inorganic pyrophosphatase (PPase), homodimer that catalyzes the rapid exchange of oxygens from Pi with water, highly expressed and essential for viability, active-site residues show identity to those from E. coli PPase
57	YBR015C	MNN2	chrII	268252	269450	652	exon (YBR015C, exon 1 of 1)	Alpha-1,2-mannosyltransferase, responsible for addition of the first alpha-1,2-linked mannose to form the branches on the mannan backbone of oligosaccharides, localizes to an early Golgi compartment
58	YBR016W	YBR016W	chrII	269850	270414	-115	promoter-TSS (YBR015C)	---
59	YBR017C	KAP104	chrII	272298	272725	1191	exon (YBR017C, exon 1 of 1)	Transportin or cytosolic karyopherin beta 2; functions in the rg-nuclear localization signal-mediated nuclear import/reimport of mRNA-binding proteins Nab2p and Hrp1p; regulates asymmetric protein synthesis in daughter cells during mitosis
60	YBR019C	GAL10	chrII	276933	278139	816	exon (YBR019C, exon 1 of 1)	UDP-glucose-4-epimerase, catalyzes the interconversion of UDP-galactose and UDP-D-glucose in galactose metabolism; also catalyzes the conversion of alpha-D-glucose or alpha-D-galactose to their beta-anomers
61	YBR025C	OLA1	chrII	292353	292872	-748	promoter-TSS (YBR025C)	P-loop ATPase with similarity to human OLA1 and bacterial YchF; identified as specifically interacting with the proteasome; protein levels are induced by hydrogen peroxide
62	YBR041W	FAT1	chrII	319252	319512	1116	exon (YBR041W, exon 1 of 1)	Very long chain fatty acyl-CoA synthetase and long chain fatty acid transporter; activates imported fatty acids with a preference for very long lengths (C20-C26); has a separate function in the transport of long chain fatty acids
63	YBR052C	RFS1	chrII	338850	339019	417	promoter-TSS (YBR050C)	Protein of unknown function; member of a flavodoxin-like fold protein family that includes Pst2p and Ycp4p; green fluorescent protein (GFP)-fusion protein localizes to the cytoplasm in a punctate pattern
64	YBR068C	BAP2	chrII	374283	374844	1126	exon (YBR068C, exon 1 of 1)	High-affinity leucine permease, functions as a branched-chain amino acid permease involved in the uptake of leucine, isoleucine and valine; contains 12 predicted transmembrane domains
65	YBR072W	HSP26	chrII	381536	381779	-372	promoter-TSS (YBR072W)	Small heat shock protein (sHSP) with chaperone activity; forms hollow, sphere-shaped oligomers that suppress unfolded proteins aggregation; oligomer activation requires a heat-induced conformational change; not expressed in unstressed cells
66	YBR078W	ECM33	chrII	393529	393899	591	exon (YBR078W, exon 2 of 2)	GPI-anchored protein of unknown function, has a possible role in apical bud growth; GPI-anchoring on the plasma membrane crucial to function; phosphorylated in mitochondria; similar to Sps2p and Pst1p
67	YBR078W	ECM33	chrII	394175	394590	1260	TTS (YBR079C)	GPI-anchored protein of unknown function, has a possible role in apical bud growth; GPI-anchoring on the plasma membrane crucial to function; phosphorylated in mitochondria; similar to Sps2p and Pst1p
68	YBR084W	MIS1	chrII	411220	411529	321	TTS (YBR083W)	Mitochondrial C1-tetrahydrofolate synthase, involved in interconversion between different oxidation states of tetrahydrofolate (THF); provides activities of formyl-THF synthetase, methenyl-THF cyclohydrolase, and methylene-THF dehydrogenase
69	YBR084W	MIS1	chrII	412651	413426	1985	exon (YBR084W, exon 1 of 1)	Mitochondrial C1-tetrahydrofolate synthase, involved in interconversion between different oxidation states of tetrahydrofolate (THF); provides activities of formyl-THF synthetase, methenyl-THF cyclohydrolase, and methylene-THF dehydrogenase
70	YBR084C-A	RPL19A	chrII	414301	414620	800	TTS (YBR084W)	Protein component of the large (60S) ribosomal subunit, nearly identical to Rpl19Bp and has similarity to rat L19 ribosomal protein; rpl19a and rpl19b single null mutations result in slow growth, while the double null mutation is lethal
71	YBR089C-A	NHP6B	chrII	426675	426828	-263	promoter-TSS (YBR088C)	High-mobility group (HMG) protein that binds to and remodels nucleosomes; involved in recruiting FACT and other chromatin remodelling complexes to the chromosomes; functionally redundant with Nhp6Ap; homologous to mammalian HMGB1 and HMGB2
72	YBR092C	PHO3	chrII	428223	428698	640	promoter-TSS (YBR091C)	Constitutively expressed acid phosphatase similar to Pho5p; brought to the cell surface by transport vesicles; hydrolyzes thiamin phosphates in the periplasmic space, increasing cellular thiamin uptake; expression is repressed by thiamin
73	YBR103C-A		chrII	448715	449003	604	promoter-TSS (YBR104W)	---
74	YBR104W	YMC2	chrII	450016	450428	555	promoter-TSS (YBR103C-A)	Mitochondrial protein, putative inner membrane transporter with a role in oleate metabolism and glutamate biosynthesis; member of the mitochondrial carrier (MCF) family; has similarity with Ymc1p
75	YBR106W	PHO88	chrII	452806	453083	287	promoter-TSS (YBR105C)	Probable membrane protein, involved in phosphate transport; pho88 pho86 double null mutant exhibits enhanced synthesis of repressible acid phosphatase at high inorganic phosphate concentrations
76	YBR107C	IML3	chrII	453851	454691	259	promoter-TSS (YBR108W)	Protein with a role in kinetochore function, localizes to the outer kinetochore in a Ctf19p-dependent manner, interacts with Chl4p and Ctf19p
77	YBR108W	AIM3	chrII	455304	456412	1036	exon (YBR108W, exon 1 of 1)	Protein interacting with Rvs167p; null mutant is viable and displays elevated frequency of mitochondrial genome loss
78	YBR113W		chrII	464759	465368	-502	promoter-TSS (YBR113W)	---
79	YBR114W	RAD16	chrII	469941	470354	2900	TTS (YBR114W)	Protein that recognizes and binds damaged DNA in an ATP-dependent manner (with Rad7p) during nucleotide excision repair; subunit of Nucleotide Excision Repair Factor 4 (NEF4) and the Elongin-Cullin-Socs (ECS) ligase complex
80	YBR115C	LYS2	chrII	472015	472961	1438	exon (YBR115C, exon 1 of 1)	Alpha aminoadipate reductase, catalyzes the reduction of alpha-aminoadipate to alpha-aminoadipate 6-semialdehyde, which is the fifth step in biosynthesis of lysine; activation requires posttranslational phosphopantetheinylation by Lys5p
81	YBR116C		chrII	475014	475295	-429	promoter-TSS (YBR116C)	---
82	YBR117C	TKL2	chrII	475659	476078	568	exon (YBR117C, exon 1 of 1)	Transketolase, similar to Tkl1p; catalyzes conversion of xylulose-5-phosphate and ribose-5-phosphate to sedoheptulose-7-phosphate and glyceraldehyde-3-phosphate in the pentose phosphate pathway; needed for synthesis of aromatic amino acids
83	YBR119W	MUD1	chrII	478010	479040	-813	promoter-TSS (YBR119W)	U1 snRNP A protein, homolog of human U1-A; involved in nuclear mRNA splicing
84	YBR126C	TPS1	chrII	489287	490820	338	promoter-TSS (YBR126W-A)	Synthase subunit of trehalose-6-phosphate synthase/phosphatase complex, which synthesizes the storage carbohydrate trehalose; also found in a monomeric form; expression is induced by the stress response and repressed by the Ras-cAMP pathway
85	YBR126W-B		chrII	491689	492014	925	TTS (YBR126W-A)	---
86	YBR135W	CKS1	chrII	504836	505135	132	promoter-TSS (YBR133C)	Cyclin-dependent protein kinase regulatory subunit and adaptor; modulates proteolysis of M-phase targets through interactions with the proteasome; role in transcriptional regulation, recruiting proteasomal subunits to target gene promoters
87	YBR139W	YBR139W	chrII	516080	516582	667	promoter-TSS (YBR138C)	---
88	YBR145W	ADH5	chrII	534101	534570	574	promoter-TSS (YBR144C)	Alcohol dehydrogenase isoenzyme V; involved in ethanol production
89	YBR162C	TOS1	chrII	563474	564309	678	exon (YBR162C, exon 1 of 1)	Covalently-bound cell wall protein of unknown function; identified as a cell cycle regulated SBF target gene; deletion mutants are highly resistant to treatment with beta-1,3-glucanase; has sequence similarity to YJL171C
90	YBR172C	SMY2	chrII	580554	581311	439	TTS (YBR173C)	Protein of unknown function involved in COPII vesicle formation; interacts with the Sec23p/Sec24p subcomplex; overexpression suppresses the temperature sensitivity of a myo2 mutant; has similarity to S. pombe Mpd2
91	YBR174C		chrII	582283	583131	-55	promoter-TSS (YBR173C)	---
92	YBR176W	ECM31	chrII	584085	584311	478	TTS (YBR175W)	Ketopantoate hydroxymethyltransferase, required for pantothenic acid biosynthesis, converts 2-oxoisovalerate into 2-dehydropantoate
93	YBL087C	RPL23A	chrII	60043	61735	-150	promoter-TSS (YBL087C)	Protein component of the large (60S) ribosomal subunit, identical to Rpl23Bp and has similarity to E. coli L14 and rat L23 ribosomal proteins
94	YBR195C	MSI1	chrII	612415	612838	-745	promoter-TSS (YBR195C)	Subunit of chromatin assembly factor I (CAF-1), negative regulator of the RAS/cAMP pathway via sequestration of Npr1p kinase; localizes to the nucleus and cytoplasm; homologous to human retinoblastoma binding proteins RbAp48 and RbAp46
95	YBR196C	PGI1	chrII	613357	613694	374	TTS (YBR196C-A)	Glycolytic enzyme phosphoglucose isomerase, catalyzes the interconversion of glucose-6-phosphate and fructose-6-phosphate; required for cell cycle progression and completion of the gluconeogenic events of sporulation
96	YBR202W	MCM7	chrII	626753	627488	1349	exon (YBR202W, exon 1 of 1)	Component of the hexameric MCM complex, which is important for priming origins of DNA replication in G1 and becomes an active ATP-dependent helicase that promotes DNA melting and elongation when activated by Cdc7p-Dbf4p in S-phase
97	YBR203W	COS111	chrII	629847	630394	953	exon (YBR203W, exon 1 of 1)	Protein required for resistance to the antifungal drug ciclopirox olamine; not related to the subtelomerically-encoded COS family; the authentic, non-tagged protein is detected in highly purified mitochondria in high-throughput studies
98	YBR207W	FTH1	chrII	636909	637338	1978	TTS (YBR207W)	Putative high affinity iron transporter involved in transport of intravacuolar stores of iron; forms complex with Fet5p; expression is regulated by iron; proposed to play indirect role in endocytosis
99	YBR208C	DUR1,2	chrII	638571	638855	3497	exon (YBR208C, exon 1 of 1)	Urea amidolyase, contains both urea carboxylase and allophanate hydrolase activities, degrades urea to CO2 and NH3; expression sensitive to nitrogen catabolite repression and induced by allophanate, an intermediate in allantoin degradation
100	YBR208C	DUR1,2	chrII	641718	641917	392	promoter-TSS (YBR209W)	Urea amidolyase, contains both urea carboxylase and allophanate hydrolase activities, degrades urea to CO2 and NH3; expression sensitive to nitrogen catabolite repression and induced by allophanate, an intermediate in allantoin degradation
101	YBR213W	MET8	chrII	649056	649224	-1228	exon (YBR212W, exon 1 of 1)	Bifunctional dehydrogenase and ferrochelatase, involved in the biosynthesis of siroheme, a prosthetic group used by sulfite reductase; required for sulfate assimilation and methionine biosynthesis
102	YBR214W	SDS24	chrII	651564	652505	620	TTS (YBR213W)	One of two S. cerevisiae homologs (Sds23p and Sds24p) of the S. pombe Sds23 protein, which is implicated in APC/cyclosome regulation; involved in cell separation during budding; may play an indirect role in fluid-phase endocytosis
103	YBR218C	PYC2	chrII	659482	662021	1497	exon (YBR218C, exon 1 of 1)	Pyruvate carboxylase isoform, cytoplasmic enzyme that converts pyruvate to oxaloacetate; highly similar to isoform Pyc1p but differentially regulated; mutations in the human homolog are associated with lactic acidosis
104	YBR219C	YBR219C	chrII	663114	664171	-340	promoter-TSS (YBR219C)	---
105	YBR221C	PDB1	chrII	665304	666093	554	promoter-TSS (YBR221W-A)	E1 beta subunit of the pyruvate dehydrogenase (PDH) complex, which is an evolutionarily-conserved multi-protein complex found in mitochondria
106	YBR229C	ROT2	chrII	678981	679321	70	promoter-TSS (YBR229C)	Glucosidase II catalytic subunit required for normal cell wall synthesis; mutations in rot2 suppress tor2 mutations, and are synthetically lethal with rot1 mutations
107	YBR230C	OM14	chrII	679714	680053	166	promoter-TSS (YBR229C)	Integral mitochondrial outer membrane protein; abundance is decreased in cells grown in glucose relative to other carbon sources; appears to contain 3 alpha-helical transmembrane segments; ORF encodes a 97-basepair intron
108	YBL108C-A	PAU9	chrII	6833	7013	810	TTS (YBL109W)	Protein of unknown function; member of the seripauperin multigene family encoded mainly in subtelomeric regions; SWAT-GFP and mCherry fusion proteins localize to the endoplasmic reticulum and vacuole respectively
109	YBR232C		chrII	683867	684272	-338	promoter-TSS (YBR231C)	---
110	YBR234C	ARC40	chrII	685670	686123	695	TTS (YBR233W-A)	Subunit of the ARP2/3 complex, which is required for the motility and integrity of cortical actin patches
111	YBR236C	ABD1	chrII	689442	689734	2105	TTS (YBR236C)	Methyltransferase, catalyzes the transfer of a methyl group from S-adenosylmethionine to the GpppN terminus of capped mRNA
112	YBR238C	YBR238C	chrII	696722	697251	315	exon (YBR238C, exon 1 of 1)	---
113	YBL083C		chrII	69913	71279	-458	promoter-TSS (YBL083C)	---
114	YBR240C	THI2	chrII	700855	701287	771	exon (YBR240C, exon 1 of 1)	Zinc finger protein of the Zn(II)2Cys6 type, probable transcriptional activator of thiamine biosynthetic genes
115	YBR240C	THI2	chrII	701642	704076	-1017	exon (YBR241C, exon 1 of 1)	Zinc finger protein of the Zn(II)2Cys6 type, probable transcriptional activator of thiamine biosynthetic genes
116	YBR247C	ENP1	chrII	714871	715915	-938	promoter-TSS (YBR247C)	Protein associated with U3 and U14 snoRNAs, required for pre-rRNA processing and 40S ribosomal subunit synthesis; localized in the nucleus and concentrated in the nucleolus
117	YBR249C	ARO4	chrII	717138	717573	638	promoter-TSS (YBR248C)	3-deoxy-D-arabino-heptulosonate-7-phosphate (DAHP) synthase, catalyzes the first step in aromatic amino acid biosynthesis and is feedback-inhibited by tyrosine or high concentrations of phenylalanine or tryptophan
118	YBR256C	RIB5	chrII	727892	728087	112	promoter-TSS (YBR255C-A)	Riboflavin synthase; catalyzes the last step of the riboflavin biosynthesis pathway
119	YBR261C	TAE1	chrII	735069	735866	62	promoter-TSS (YBR260C)	AdoMet-dependent proline methyltransferase; catalyzes the dimethylation of ribosomal proteins Rpl12 and Rps25 at N-terminal proline residues; has a role in protein synthesis; fusion protein localizes to the cytoplasm
120	YBR263W	SHM1	chrII	736497	737218	594	promoter-TSS (YBR262C)	Mitochondrial serine hydroxymethyltransferase, converts serine to glycine plus 5,10 methylenetetrahydrofolate; involved in generating precursors for purine, pyrimidine, amino acid, and lipid biosynthesis; reverse reaction generates serine
121	YBR265W	TSC10	chrII	738990	739389	608	promoter-TSS (YBR264C)	3-ketosphinganine reductase, catalyzes the second step in phytosphingosine synthesis, essential for growth in the absence of exogenous dihydrosphingosine or phytosphingosine, member of short chain dehydrogenase/reductase protein family
122	YBR266C		chrII	740502	740927	-327	promoter-TSS (YBR266C)	Protein with a potential role in actin cytoskeleton organization; gene exhibits synthetic genetic interaction with MSS4 encoding phosphatidylinositol 4-phosphate kinase
123	YBR270C	BIT2	chrII	743874	744088	417	promoter-TSS (YBR271W)	Subunit of TORC2, a membrane-associated complex that regulates actin cytoskeletal dynamics during polarized growth and cell wall integrity; interacts with Slm1p and Slm2p, homologous PH domain-containing TORC2 substrates; similar to Bit61p
124	YBL079W	NUP170	chrII	76087	76245	907	exon (YBL079W, exon 1 of 1)	Subunit of the nuclear pore complex (NPC), required for NPC localization of specific nucleoporins; involved in nuclear envelope permeability and chromosome segregation; has similar to Nup157p; essential role, with Nup157p, in NPC assembly
125	YBR280C	SAF1	chrII	763201	764377	908	exon (YBR280C, exon 1 of 1)	F-Box protein involved in proteasome-dependent degradation of Aah1p during entry of cells into quiescence; interacts with Skp1
126	YBR286W	APE3	chrII	775130	775380	555	TTS (YBR285W)	Vacuolar aminopeptidase Y, processed to mature form by Prb1p
127	YBR290W	BSD2	chrII	781662	782305	-607	promoter-TSS (YBR290W)	Heavy metal ion homeostasis protein, facilitates trafficking of Smf1p and Smf2p metal transporters to the vacuole where they are degraded, controls metal ion transport, prevents metal hyperaccumulation, functions in copper detoxification
128	YBR290W	BSD2	chrII	782770	782920	254	TTS (YBR289W)	Heavy metal ion homeostasis protein, facilitates trafficking of Smf1p and Smf2p metal transporters to the vacuole where they are degraded, controls metal ion transport, prevents metal hyperaccumulation, functions in copper detoxification
129	YBR291C	CTP1	chrII	783951	784359	417	TTS (YBR290W)	Mitochondrial inner membrane citrate transporter, member of the mitochondrial carrier family
130	YCL009C	ILV6	chrIII	104790	105498	404	promoter-TSS (YCL010C)	Regulatory subunit of acetolactate synthase, which catalyzes the first step of branched-chain amino acid biosynthesis; enhances activity of the Ilv2p catalytic subunit, localizes to mitochondria
131	YCR005C	CIT2	chrIII	121139	122023	747	TTS (YCR006C)	Citrate synthase, catalyzes the condensation of acetyl coenzyme A and oxaloacetate to form citrate, peroxisomal isozyme involved in glyoxylate cycle; expression is controlled by Rtg1p and Rtg2p transcription factors
132	YCR006C		chrIII	123225	123642	-431	promoter-TSS (YCR006C)	Putative protein of unknown function; conserved among S. cerevisiae strains; YCR006C is not an essential gene
133	YCR010C	ADY2	chrIII	133081	134200	-517	promoter-TSS (YCR010C)	Acetate transporter required for normal sporulation; phosphorylated in mitochondria
134	YCR013C		chrIII	138189	138767	571	TTS (YCR013C)	---
135	YCR016W	YCR016W	chrIII	145239	145619	1795	TTS (YCR016W)	---
136	YCR022C		chrIII	157534	158072	-38	promoter-TSS (YCR021C)	Putative protein of unknown function; conserved among S. cerevisiae strains; YCR022C is not an essential gene
137	YCR026C	NPP1	chrIII	165397	165669	806	exon (YCR026C, exon 1 of 1)	Nucleotide pyrophosphatase/phosphodiesterase family member; mediates extracellular nucleotide phosphate hydrolysis along with Npp2p and Pho5p; activity and expression enhanced during conditions of phosphate starvation
138	YCR031C	RPS14A	chrIII	177530	177830	540	exon (YCR031C, exon 2 of 2)	Ribosomal protein 59 of the small subunit, required for ribosome assembly and 20S pre-rRNA processing; mutations confer cryptopleurine resistance; nearly identical to Rps14Bp and similar to E. coli S11 and rat S14 ribosomal proteins
139	YCR042C	TAF2	chrIII	203893	204089	1406	exon (YCR042C, exon 1 of 1)	TFIID subunit (150 kDa), involved in RNA polymerase II transcription initiation
140	YCR045W-A		chrIII	208317	209551	183	promoter-TSS (YCR044C)	---
141	YCR046C	IMG1	chrIII	210007	210403	218	promoter-TSS (YCR045C)	Mitochondrial ribosomal protein of the large subunit, required for respiration and for maintenance of the mitochondrial genome
142	YCR047W-A		chrIII	210894	211305	-201	promoter-TSS (YCR046C)	---
143	YCR049C		chrIII	211911	213479	-378	promoter-TSS (YCR049C)	---
144	YCR051W	YCR051W	chrIII	214198	214635	346	promoter-TSS (YCR050C)	---
145	YCR059C	YIH1	chrIII	223528	224657	137	promoter-TSS (YCR057C)	Protein that inhibits activation of Gcn2p, an eIF2 alpha subunit protein kinase, by competing for Gcn1p binding, thus impacting gene expression in response to starvation; has sequence and functional similarity to the mouse IMPACT gene
146	YCR061W	YCR061W	chrIII	225480	227043	699	exon (YCR061W, exon 1 of 1)	---
147	YCR066W	RAD18	chrIII	233347	233857	2102	TTS (YCR066W)	E3 ubiqutin ligase, forms heterodimer with Rad6p to monoubiquitinate PCNA-K164; heterodimer binds single-stranded DNA and has single-stranded DNA dependent ATPase activity; required for postreplication repair
148	YCR069W	CPR4	chrIII	238097	238659	-677	promoter-TSS (YCR069W)	Peptidyl-prolyl cis-trans isomerase (cyclophilin), catalyzes the cis-trans isomerization of peptide bonds N-terminal to proline residues; has a potential role in the secretory pathway
149	YCR072C	RSA4	chrIII	241434	242071	599	TTS (YCR073C)	WD-repeat protein involved in ribosome biogenesis; may interact with ribosomes; required for maturation and efficient intra-nuclear transport or pre-60S ribosomal subunits, localizes to the nucleolus
150	YCR072C	RSA4	chrIII	242690	243230	-608	promoter-TSS (YCR072C)	WD-repeat protein involved in ribosome biogenesis; may interact with ribosomes; required for maturation and efficient intra-nuclear transport or pre-60S ribosomal subunits, localizes to the nucleolus
151	YCL076W		chrIII	2464	3912	1796	Intergenic	---
152	YCR076C	FUB1	chrIII	249571	249826	346	promoter-TSS (YCR075C)	---
153	YCR077C	PAT1	chrIII	251451	252561	622	promoter-TSS (YCR079W)	Topoisomerase II-associated deadenylation-dependent mRNA-decapping factor; also required for faithful chromosome transmission, maintenance of rDNA locus stability, and protection of mRNA 3'-UTRs from trimming; functionally linked to Pab1p
154	YCR079W	PTC6	chrIII	252911	254031	626	promoter-TSS (YCR077C)	Mitochondrial protein phosphatase of type 2C with similarity to mammalian PP1Ks; involved in mitophagy; null mutant is sensitive to rapamycin and has decreased phosphorylation of the Pda1 subunit of pyruvate dehydrogenase
155	YCR088W	ABP1	chrIII	265215	265753	416	TTS (YCR087W)	Actin-binding protein of the cortical actin cytoskeleton, important for activation of the Arp2/3 complex that plays a key role actin in cytoskeleton organization
156	YCR089W	FIG2	chrIII	267005	272054	2096	exon (YCR089W, exon 1 of 1)	Cell wall adhesin, expressed specifically during mating; may be involved in maintenance of cell wall integrity during mating
157	YCR098C	GIT1	chrIII	297764	298144	651	exon (YCR098C, exon 1 of 1)	Plasma membrane permease, mediates uptake of glycerophosphoinositol and glycerophosphocholine as sources of the nutrients inositol and phosphate; expression and transport rate are regulated by phosphate and inositol availability
158	YCR105W	ADH7	chrIII	309176	309674	355	exon (YCR105W, exon 1 of 1)	NADPH-dependent medium chain alcohol dehydrogenase with broad substrate specificity; member of the cinnamyl family of alcohol dehydrogenases; may be involved in fusel alcohol synthesis or in aldehyde tolerance
159	YCR107W	AAD3	chrIII	313787	314618	313	TTS (YCR106W)	Putative aryl-alcohol dehydrogenase with similarity to P. chrysosporium aryl-alcohol dehydrogenase; mutational analysis has not yet revealed a physiological role
160	YCR108C	YCR108C	chrIII	315042	315292	1021	TTS (YCR107W)	---
161	YCL043C	PDI1	chrIII	48911	50015	758	TTS (YCL041C)	Protein disulfide isomerase, multifunctional protein resident in the endoplasmic reticulum lumen, essential for the formation of disulfide bonds in secretory and cell-surface proteins, unscrambles non-native disulfide bonds
162	YCL040W	GLK1	chrIII	50974	52179	739	promoter-TSS (YCL041C)	Glucokinase, catalyzes the phosphorylation of glucose at C6 in the first irreversible step of glucose metabolism; one of three glucose phosphorylating enzymes; expression regulated by non-fermentable carbon sources
163	YCL073C	GEX1	chrIII	5141	5558	2976	Intergenic	Proton:glutathione antiporter; localized to the vacuolar and plasma membranes; imports glutathione from the vacuole and exports it through the plasma membrane; has a role in resistance to oxidative stress and modulation of the PKA pathway; GEX1 has a paralog, GEX2, that arose from a segmental duplication
164	YCL039W	GID7	chrIII	52718	53306	367	TTS (YCL040W)	Protein of unknown function, involved in proteasome-dependent catabolite inactivation of fructose-1,6-bisphosphatase; contains six WD40 repeats; computational analysis suggests that Gid7p and Moh1p have similar functions
165	YCL039W	GID7	chrIII	53637	54272	1310	TTS (YCL038C)	Protein of unknown function, involved in proteasome-dependent catabolite inactivation of fructose-1,6-bisphosphatase; contains six WD40 repeats; computational analysis suggests that Gid7p and Moh1p have similar functions
166	YCL033C	MXR2	chrIII	62005	63179	690	promoter-TSS (YCL032W)	Methionine-R-sulfoxide reductase, involved in the response to oxidative stress; protects iron-sulfur clusters from oxidative inactivation along with MXR1; involved in the regulation of lifespan
167	YCL031C	RRP7	chrIII	66023	66375	-631	promoter-TSS (YCL031C)	Essential protein involved in rRNA processing and ribosome biogenesis
168	YCL030C	HIS4	chrIII	67993	68149	262	TTS (YCL029C)	Multifunctional enzyme containing phosphoribosyl-ATP pyrophosphatase, phosphoribosyl-AMP cyclohydrolase, and histidinol dehydrogenase activities; catalyzes the second, third, ninth and tenth steps in histidine biosynthesis
169	YCL027W	FUS1	chrIII	72214	72499	554	TTS (YCL028W)	Membrane protein localized to the shmoo tip, required for cell fusion; expression regulated by mating pheromone; proposed to coordinate signaling, fusion, and polarization events required for fusion; potential Cdc28p substrate
170	YCL026C-A	FRM2	chrIII	76211	76407	-1024	exon (YCL025C, exon 1 of 1)	Protein of unknown function, involved in the integration of lipid signaling pathways with cellular homeostasis; expression induced in cells treated with the mycotoxin patulin; has similarity to bacterial nitroreductases
171	YCL025C	AGP1	chrIII	77455	77658	362	exon (YCL025C, exon 1 of 1)	Low-affinity amino acid permease with broad substrate range, involved in uptake of asparagine, glutamine, and other amino acids; expression is regulated by the SPS plasma membrane amino acid sensor system (Ssy1p-Ptr3p-Ssy5p)
172	YCL018W	LEU2	chrIII	91712	92117	591	TTS (YCL017C)	Beta-isopropylmalate dehydrogenase (IMDH), catalyzes the third step in the leucine biosynthesis pathway
173	YCL017C	NFS1	chrIII	93758	94050	366	TTS (YCL016C)	Cysteine desulfurase involved in iron-sulfur cluster (Fe/S) biogenesis and in thio-modification of mitochondrial and cytoplasmic tRNAs; essential protein located predominantly in mitochondria
174	YDR277C	MTH1	chrIV	1015304	1015646	227	exon (YDR277C, exon 1 of 1)	Negative regulator of the glucose-sensing signal transduction pathway, required for repression of transcription by Rgt1p; interacts with Rgt1p and the Snf3p and Rgt2p glucose sensors; phosphorylated by Yck1p, triggering Mth1p degradation
175	YDR278C		chrIV	1016368	1016687	790	promoter-TSS (YDR277C)	---
176	YDL246C	SOR2	chrIV	10223	10382	-547	promoter-TSS (YDL246C)	Sorbitol dehydrogenase; protein sequence is 99% identical to the Sor1p sorbitol dehydrogenase
177	YDR297W	SUR2	chrIV	1056349	1057225	236	TTS (YDR296W)	Sphinganine C4-hydroxylase, catalyses the conversion of sphinganine to phytosphingosine in sphingolipid biosyntheis
178	YDR309C	GIC2	chrIV	1081808	1082025	-1718	exon (YDR310C, exon 1 of 1)	Redundant rho-like GTPase Cdc42p effector; homolog of Gic1p; involved in initiation of budding and cellular polarization; interacts with Cdc42p via the Cdc42/Rac-interactive binding (CRIB) domain and with PI(4,5)P2 via a polybasic region
179	YDR342C	HXT7	chrIV	1156748	1157805	-1349	Intergenic	High-affinity glucose transporter; member of the major facilitator superfamily, nearly identical to Hxt6p, expressed at high basal levels relative to other HXTs, expression repressed by high glucose levels; HXT7 has a paralog, HXT4, that arose from the whole genome duplication
180	YDR345C	HXT3	chrIV	1163613	1164034	836	exon (YDR345C, exon 1 of 1)	Low affinity glucose transporter of the major facilitator superfamily, expression is induced in low or high glucose conditions
181	YDR349C	YPS7	chrIV	1172889	1173432	1015	exon (YDR349C, exon 1 of 1)	Putative GPI-anchored aspartic protease, member of the yapsin family of proteases involved in cell wall growth and maintenance; located in the cytoplasm and endoplasmic reticulum
182	YDR352W	YPQ2	chrIV	1182119	1182701	609	promoter-TSS (YDR353W)	---
183	YDR388W	RVS167	chrIV	1251070	1251545	1122	exon (YDR388W, exon 1 of 1)	Actin-associated protein, interacts with Rvs161p to regulate actin cytoskeleton, endocytosis, and viability following starvation or osmotic stress; homolog of mammalian amphiphysin
184	YDR394W	RPT3	chrIV	1262152	1262514	652	promoter-TSS (YDR395W)	One of six ATPases of the 19S regulatory particle of the 26S proteasome involved in the degradation of ubiquitinated substrates; substrate of N-acetyltransferase B
185	YDR398W	UTP5	chrIV	1267598	1267844	250	promoter-TSS (YDR397C)	Subunit of U3-containing Small Subunit (SSU) processome complex involved in production of 18S rRNA and assembly of small ribosomal subunit
186	YDR399W	HPT1	chrIV	1268845	1269206	-1042	exon (YDR398W, exon 1 of 1)	Dimeric hypoxanthine-guanine phosphoribosyltransferase, catalyzes the formation of both inosine monophosphate and guanosine monophosphate; mutations in the human homolog HPRT1 can cause Lesch-Nyhan syndrome and Kelley-Seegmiller syndrome
187	YDR399W	HPT1	chrIV	1270187	1270418	235	promoter-TSS (YDR400W)	Dimeric hypoxanthine-guanine phosphoribosyltransferase, catalyzes the formation of both inosine monophosphate and guanosine monophosphate; mutations in the human homolog HPRT1 can cause Lesch-Nyhan syndrome and Kelley-Seegmiller syndrome
188	YDR406W	PDR15	chrIV	1278870	1280192	321	exon (YDR406W, exon 1 of 1)	Plasma membrane ATP binding cassette (ABC) transporter, multidrug transporter and general stress response factor implicated in cellular detoxification; regulated by Pdr1p, Pdr3p and Pdr8p; promoter contains a PDR responsive element
189	YDR420W	HKR1	chrIV	1306634	1306978	539	exon (YDR420W, exon 1 of 1)	Mucin family member that functions as an osmosensor in the Sho1p-mediated HOG pathway with Msb2p; proposed to be a negative regulator of filamentous growth; mutant displays defects in beta-1,3 glucan synthesis and bud site selection
190	YDR433W		chrIV	1329373	1329930	52	promoter-TSS (YDR433W)	---
191	YDR435C	PPM1	chrIV	1333213	1334542	91	promoter-TSS (YDR435C)	Carboxyl methyltransferase, methylates the C terminus of the protein phosphatase 2A catalytic subunit (Pph21p or Pph22p), which is important for complex formation with regulatory subunits
192	YDR436W	PPZ2	chrIV	1335279	1335590	614	exon (YDR436W, exon 1 of 1)	Serine/threonine protein phosphatase Z, isoform of Ppz1p; involved in regulation of potassium transport, which affects osmotic stability, cell cycle progression, and halotolerance
193	YDL182W	LYS20	chrIV	133646	134482	627	exon (YDL182W, exon 1 of 1)	Homocitrate synthase isozyme, catalyzes the condensation of acetyl-CoA and alpha-ketoglutarate to form homocitrate, which is the first step in the lysine biosynthesis pathway; highly similar to the other isozyme, Lys21p
194	YDR441C	APT2	chrIV	1344658	1345113	176	promoter-TSS (YDR442W)	Apparent pseudogene, not transcribed or translated under normal conditions; encodes a protein with similarity to adenine phosphoribosyltransferase, but artificially expressed protein exhibits no enzymatic activity
195	YDR442W		chrIV	1345571	1346482	380	promoter-TSS (YDR441C)	---
196	YDR476C	YDR476C	chrIV	1410545	1411698	5	promoter-TSS (YDR476C)	---
197	YDR479C	PEX29	chrIV	1416777	1417040	-35	promoter-TSS (YDR479C)	Peroxisomal integral membrane peroxin, involved in the regulation of peroxisomal size, number and distribution; genetic interactions suggest that Pex28p and Pex29p act at steps upstream of those mediated by Pex30p, Pex31p, and Pex32p
198	YDR481C	PHO8	chrIV	1419523	1420181	398	TTS (YDR482C)	Repressible alkaline phosphatase, a glycoprotein localized to the vacuole; regulated by levels of inorganic phosphate and by a system consisting of Pho4p, Pho9p, Pho80p, Pho81p and Pho85p; dephosphorylates phosphotyrosyl peptides
199	YDR487C	RIB3	chrIV	1428546	1428845	284	promoter-TSS (YDR486C)	3,4-dihydroxy-2-butanone-4-phosphate synthase (DHBP synthase), required for riboflavin biosynthesis from ribulose-5-phosphate, also has an unrelated function in mitochondrial respiration
200	YDR487C	RIB3	chrIV	1429359	1430250	-825	promoter-TSS (YDR487C)	3,4-dihydroxy-2-butanone-4-phosphate synthase (DHBP synthase), required for riboflavin biosynthesis from ribulose-5-phosphate, also has an unrelated function in mitochondrial respiration
201	YDR490C	PKH1	chrIV	1433872	1434204	230	promoter-TSS (YDR492W)	Serine/threonine protein kinase involved in sphingolipid-mediated signaling pathway that controls endocytosis; activates Ypk1p and Ykr2p, components of signaling cascade required for maintenance of cell wall integrity; redundant with Pkh2p
202	YDR497C	ITR1	chrIV	1444326	1445347	630	exon (YDR497C, exon 1 of 1)	Myo-inositol transporter with strong similarity to the minor myo-inositol transporter Itr2p, member of the sugar transporter superfamily; expression is repressed by inositol and choline via Opi1p and derepressed via Ino2p and Ino4p
203	YDL174C	DLD1	chrIV	146041	147167	985	exon (YDL174C, exon 1 of 1)	D-lactate dehydrogenase, oxidizes D-lactate to pyruvate, transcription is heme-dependent, repressed by glucose, and derepressed in ethanol or lactate; located in the mitochondrial inner membrane
204	YDR516C	EMI2	chrIV	1476125	1476379	224	promoter-TSS (YDR517W)	Non-essential protein of unknown function required for transcriptional induction of the early meiotic-specific transcription factor IME1; required for sporulation; expression is regulated by glucose-repression transcription factors Mig1/2p
205	YDR517W	GRH1	chrIV	1477377	1478048	474	promoter-TSS (YDR518W)	Acetylated, cis-golgi localized protein involved in ER to Golgi transport; homolog of human GRASP65; forms a complex with the coiled-coil protein Bug1p; mutants are compromised for the fusion of ER-derived vesicles with Golgi membranes
206	YDL173W	PAR32	chrIV	148229	148433	140	promoter-TSS (YDL174C)	Putative protein of unknown function; hyperphosphorylated upon rapamycin treatment in a Tap42p-dependent manner; green fluorescent protein (GFP)-fusion protein localizes to the cytoplasm; PAR32 is not an essential gene
207	YDL172C		chrIV	149863	150300	-996	promoter-TSS (YDL172C)	---
208	YDR533C	HSP31	chrIV	1503332	1503703	-1358	exon (YDR534C, exon 1 of 1)	Possible chaperone and cysteine protease with similarity to E. coli Hsp31; member of the DJ-1/ThiJ/PfpI superfamily, which includes human DJ-1 involved in Parkinson's disease; exists as a dimer and contains a putative metal-binding site
209	YDR535C		chrIV	1507054	1507663	3	promoter-TSS (YDR535C)	---
210	YDL144C	YDL144C	chrIV	198901	199445	559	promoter-TSS (YDL145C)	---
211	YDL241W	YDL241W	chrIV	19956	20847	-233	promoter-TSS (YDL241W)	---
212	YDL138W	RGT2	chrIV	213784	213972	527	exon (YDL138W, exon 1 of 1)	Plasma membrane high glucose sensor that regulates glucose transport; contains 12 predicted transmembrane segments and a long C-terminal tail required for induction of hexose transporters; highly similar to Snf3p
213	YDL131W	LYS21	chrIV	227693	228544	726	exon (YDL131W, exon 1 of 1)	Homocitrate synthase isozyme, catalyzes the condensation of acetyl-CoA and alpha-ketoglutarate to form homocitrate, which is the first step in the lysine biosynthesis pathway; highly similar to the other isozyme, Lys20p
214	YDL129W	YDL129W	chrIV	230851	231266	35	promoter-TSS (YDL129W)	---
215	YDL126C	CDC48	chrIV	236995	237350	1491	exon (YDL126C, exon 1 of 1)	ATPase in ER, nuclear membrane and cytosol with homology to mammalian p97; in a complex with Npl4p and Ufd1p participates in retrotranslocation of ubiquitinated proteins from the ER into the cytosol for degradation by the proteasome
216	YDL086C-A		chrIV	301648	301923	303	promoter-TSS (YDL087C)	---
217	YDL080C	THI3	chrIV	311991	312204	373	TTS (YDL079C)	Probable alpha-ketoisocaproate decarboxylase, may have a role in catabolism of amino acids to long-chain and complex alcohols; required for expression of enzymes involved in thiamine biosynthesis
218	YDL066W	IDP1	chrIV	334796	335368	247	promoter-TSS (YDL067C)	Mitochondrial NADP-specific isocitrate dehydrogenase, catalyzes the oxidation of isocitrate to alpha-ketoglutarate; not required for mitochondrial respiration and may function to divert alpha-ketoglutarate to biosynthetic processes
219	YDL049C	KNH1	chrIV	365274	365768	353	promoter-TSS (YDL050C)	Protein with similarity to Kre9p, which is involved in cell wall beta 1,6-glucan synthesis; overproduction suppresses growth defects of a kre9 null mutant; required for propionic acid resistance
220	YDL048C	STP4	chrIV	367509	367718	597	exon (YDL048C, exon 1 of 1)	Protein containing a Kruppel-type zinc-finger domain; has similarity to Stp1p, Stp2p, and Stp3p
221	YDL047W	SIT4	chrIV	370058	370409	463	exon (YDL047W, exon 1 of 1)	Type 2A-related serine-threonine phosphatase that functions in the G1/S transition of the mitotic cycle; cytoplasmic and nuclear protein that modulates functions mediated by Pkc1p including cell wall and actin cytoskeleton organization
222	YDL230W	PTP1	chrIV	42806	43478	442	promoter-TSS (YDL231C)	Phosphotyrosine-specific protein phosphatase that dephosphorylates a broad range of substrates in vivo, including Fpr3p; localized to the cytoplasm and the mitochondria
223	YDR010C		chrIV	464650	464882	617	TTS (YDR010C)	---
224	YDL247W	MPH2	chrIV	5216	6764	5	promoter-TSS (YDL247W)	Alpha-glucoside permease, transports maltose, maltotriose, alpha-methylglucoside, and turanose; identical to Mph3p; encoded in a subtelomeric position in a region likely to have undergone duplication
225	YDR044W	HEM13	chrIV	545719	546117	-724	promoter-TSS (YDR044W)	Coproporphyrinogen III oxidase, an oxygen requiring enzyme that catalyzes the sixth step in the heme biosynthetic pathway; transcription is repressed by oxygen and heme (via Rox1p and Hap1p)
226	YDR044W	HEM13	chrIV	546578	546989	142	exon (YDR044W, exon 1 of 1)	Coproporphyrinogen III oxidase, an oxygen requiring enzyme that catalyzes the sixth step in the heme biosynthetic pathway; transcription is repressed by oxygen and heme (via Rox1p and Hap1p)
227	YDR050C	TPI1	chrIV	555970	556236	369	TTS (YDR049W)	Triose phosphate isomerase, abundant glycolytic enzyme; mRNA half-life is regulated by iron availability; transcription is controlled by activators Reb1p, Gcr1p, and Rap1p through binding sites in the 5' non-coding region
228	YDL222C	FMP45	chrIV	61016	61505	540	promoter-TSS (YDL223C)	Integral membrane protein localized to mitochondria (untagged protein); required for sporulation and maintaining sphingolipid content; has sequence similarity to SUR7 and YNL194C
229	YDL221W		chrIV	62290	62811	540	promoter-TSS (YDL222C)	---
230	YDR094W		chrIV	635151	635928	-300	promoter-TSS (YDR094W)	---
231	YDR124W	YDR124W	chrIV	700003	700378	-124	promoter-TSS (YDR123C)	---
232	YDR128W	MTC5	chrIV	707680	707877	-1770	exon (YDR127W, exon 1 of 1)	Protein of unknown function; mtc5 is synthetically sick with cdc13-1
233	YDR144C	MKC7	chrIV	744786	745550	933	exon (YDR144C, exon 1 of 1)	GPI-anchored aspartyl protease, member of the yapsin family of proteases involved in cell wall growth and maintenance; shares functions with Yap3p and Kex2p
234	YDR149C		chrIV	757780	757983	-1620	exon (YDR150W, exon 1 of 1)	---
235	YDR154C		chrIV	768597	768970	-31	promoter-TSS (YDR153C)	---
236	YDR156W	RPA14	chrIV	769423	769842	108	promoter-TSS (YDR154C)	RNA polymerase I subunit A14
237	YDR171W	HSP42	chrIV	806629	806885	136	exon (YDR171W, exon 1 of 1)	Small heat shock protein (sHSP) with chaperone activity; forms barrel-shaped oligomers that suppress unfolded protein aggregation; involved in cytoskeleton reorganization after heat shock
238	YDR174W	HMO1	chrIV	812173	812350	152	promoter-TSS (YDR173C)	Chromatin associated high mobility group (HMG) family member involved in genome maintenance; rDNA-binding component of the Pol I transcription system; associates with a 5'-3' DNA helicase and Fpr1p, a prolyl isomerase
239	YDR187C		chrIV	836507	837506	-261	promoter-TSS (YDR187C)	---
240	YDR207C	UME6	chrIV	866555	867267	611	exon (YDR207C, exon 1 of 1)	Key transcriptional regulator of early meiotic genes, binds URS1 upstream regulatory sequence, couples metabolic responses to nutritional cues with initiation and progression of meiosis, forms complex with Ime1p, and also with Sin3p-Rpd3p
241	YDL207W	GLE1	chrIV	88319	88479	151	TTS (YDL208W)	Cytoplasmic nucleoporin required for polyadenylated RNA export but not for protein import; component of Nup82p nuclear pore subcomplex; contains a nuclear export signal
242	YDR232W	HEM1	chrIV	927750	928028	437	promoter-TSS (YDR231C)	5-aminolevulinate synthase, catalyzes the first step in the heme biosynthetic pathway; an N-terminal signal sequence is required for localization to the mitochondrial matrix; expression is regulated by Hap2p-Hap3p
243	YDR232W	HEM1	chrIV	928357	928827	1140	TTS (YDR233C)	5-aminolevulinate synthase, catalyzes the first step in the heme biosynthetic pathway; an N-terminal signal sequence is required for localization to the mitochondrial matrix; expression is regulated by Hap2p-Hap3p
244	YDR260C	SWM1	chrIV	976877	977194	193	TTS (YDR261C)	Subunit of the anaphase-promoting complex, which is an E3 ubiquitin ligase that regulates the metaphase-anaphase transition and exit from mitosis; required for activation of the daughter-specific gene expression and spore wall maturation
245	YIL131C	FKH1	chrIX	101338	101707	712	exon (YIL131C, exon 1 of 1)	Forkhead family transcription factor with a minor role in the expression of G2/M phase genes; negatively regulates transcriptional elongation; positive role in chromatin silencing at HML and HMR; regulates donor preference during switching
246	YIL124W	AYR1	chrIX	126465	126763	410	TTS (YIL125W)	NADPH-dependent 1-acyl dihydroxyacetone phosphate reductase found in lipid particles, ER, and mitochondrial outer membrane; involved in phosphatidic acid biosynthesis; required for spore germination; capable of metabolizing steroid hormones
247	YIL123W	SIM1	chrIX	128587	129581	933	exon (YIL123W, exon 1 of 1)	Protein of the SUN family (Sim1p, Uth1p, Nca3p, Sun4p) that may participate in DNA replication, promoter contains SCB regulation box at -300 bp indicating that expression may be cell cycle-regulated
248	YIL122W	POG1	chrIX	131153	131551	742	promoter-TSS (YIL121W)	Putative transcriptional activator that promotes recovery from pheromone induced arrest; inhibits both alpha-factor induced G1 arrest and repression of CLN1 and CLN2 via SCB/MCB promoter elements; potential Cdc28p substrate; SBF regulated
249	YIL121W	QDR2	chrIX	132291	132742	273	TTS (YIL122W)	Multidrug transporter of the major facilitator superfamily, required for resistance to quinidine, barban, cisplatin, and bleomycin; may have a role in potassium uptake
250	YIL114C	POR2	chrIX	149517	149794	332	promoter-TSS (YIL115C)	Putative mitochondrial porin (voltage-dependent anion channel), related to Por1p but not required for mitochondrial membrane permeability or mitochondrial osmotic stability
251	YIL113W	SDP1	chrIX	150649	150810	171	promoter-TSS (YIL114C)	Stress-inducible dual-specificity MAP kinase phosphatase, negatively regulates Slt2p MAP kinase by direct dephosphorylation, diffuse localization under normal conditions shifts to punctate localization after heat shock
252	YIL108W	YIL108W	chrIX	161564	162158	974	exon (YIL108W, exon 1 of 1)	---
253	YIL101C	XBP1	chrIX	176640	177192	334	promoter-TSS (YIL100W)	Transcriptional repressor that binds to promoter sequences of the cyclin genes, CYS3, and SMF2; expression is induced by stress or starvation during mitosis, and late in meiosis; member of the Swi4p/Mbp1p family; potential Cdc28p substrate
254	YIL099W	SGA1	chrIX	178514	178997	752	exon (YIL099W, exon 1 of 1)	Intracellular sporulation-specific glucoamylase involved in glycogen degradation; induced during starvation of a/a diploids late in sporulation, but dispensable for sporulation
255	YIL094C	LYS12	chrIX	186715	187411	569	TTS (YIL095W)	Homo-isocitrate dehydrogenase, an NAD-linked mitochondrial enzyme required for the fourth step in the biosynthesis of lysine, in which homo-isocitrate is oxidatively decarboxylated to alpha-ketoadipate
256	YIL093C	RSM25	chrIX	188253	188554	380	promoter-TSS (YIL094C)	Mitochondrial ribosomal protein of the small subunit
257	YIL172C	IMA3	chrIX	19524	20773	-1596	Intergenic	Alpha-glucosidase; weak, but broad substrate specificity for alpha-1,4- and alpha-1,6-glucosides; member of IMA isomaltase family; not required for isomaltose utilization, but Ima3p overexpression allows the ima1 null mutant to grow on isomaltose; lower activitiy and thermostability in vitro than Ima2p despite sequence difference of only 3 amino acids; cleaves alpha-1,3 linkage of nigerose and tu…
258	YIL088C	AVT7	chrIX	198107	198265	1217	exon (YIL088C, exon 1 of 1)	Putative transporter, member of a family of seven S. cerevisiae genes (AVT1-7) related to vesicular GABA-glycine transporters
259	YIL075C	RPN2	chrIX	218738	219200	1731	exon (YIL075C, exon 1 of 1)	Subunit of the 26S proteasome, substrate of the N-acetyltransferase Nat1p
260	YIL169C	YIL169C	chrIX	22864	25322	2013	exon (YIL169C, exon 1 of 1)	---
261	YIL066W-A		chrIX	235789	237348	-797	promoter-TSS (YIL066W-A)	---
262	YIL066C	RNR3	chrIX	239671	240491	627	exon (YIL066C, exon 1 of 1)	Minor isoform of the large subunit of ribonucleotide-diphosphate reductase; the RNR complex catalyzes rate-limiting step in dNTP synthesis, regulated by DNA replication and DNA damage checkpoint pathways via localization of small subunits
263	YIL065C	FIS1	chrIX	241333	241810	203	promoter-TSS (YIL066C)	Protein involved in mitochondrial membrane fission and peroxisome abundance; required for localization of Dnm1p and Mdv1p during mitochondrial division; mediates ethanol-induced apoptosis and ethanol-induced mitochondrial fragmentation
264	YIL062C	ARC15	chrIX	244151	244396	188	promoter-TSS (YIL063C)	Subunit of the ARP2/3 complex, which is required for the motility and integrity of cortical actin patches
265	YIL058W		chrIX	246598	247109	-60	promoter-TSS (YIL059C)	---
266	YIL056W	VHR1	chrIX	250383	250690	546	exon (YIL056W, exon 1 of 1)	Transcriptional activator, required for the vitamin H-responsive element (VHRE) mediated induction of VHT1 (Vitamin H transporter) and BIO5 (biotin biosynthesis intermediate transporter) in response to low biotin concentrations
267	YIL169C	YIL169C	chrIX	25837	26864	-245	promoter-TSS (YIL169C)	---
268	YIL047C-A		chrIX	265331	265713	-55	promoter-TSS (YIL047C-A)	---
269	YIL047C	SYG1	chrIX	266689	267534	711	exon (YIL047C, exon 1 of 1)	Plasma membrane protein of unknown function; truncation and overexpression suppresses lethality of G-alpha protein deficiency
270	YIL046W	MET30	chrIX	268757	270441	948	exon (YIL046W, exon 1 of 1)	F-box protein containing five copies of the WD40 motif, controls cell cycle function, sulfur metabolism, and methionine biosynthesis as part of the ubiquitin ligase complex; interacts with and regulates Met4p, localizes within the nucleus
271	YIL169C	YIL169C	chrIX	27401	27758	-1474	Intergenic	---
272	YIL042C	PKP1	chrIX	275795	276240	274	promoter-TSS (YIL041W)	Mitochondrial protein kinase involved in negative regulation of pyruvate dehydrogenase complex activity by phosphorylating the ser-133 residue of the Pda1p subunit; acts in concert with kinase Pkp2p and phosphatases Ptc5p and Ptc6p
273	YIL169C	YIL169C	chrIX	28145	28709	-2321	Intergenic	---
274	YIL034C	CAP2	chrIX	290545	291112	-740	promoter-TSS (YIL034C)	Beta subunit of the capping protein (CP) heterodimer (Cap1p and Cap2p) which binds to the barbed ends of actin filaments preventing further polymerization; localized predominantly to cortical actin patches
275	YIL023C	YKE4	chrIX	309457	310146	624	promoter-TSS (YIL024C)	Zinc transporter; localizes to the ER; null mutant is sensitive to calcofluor white, leads to zinc accumulation in cytosol; ortholog of the mouse KE4 and member of the ZIP (ZRT, IRT-like Protein) family
276	YIL018W	RPL2B	chrIX	317238	317827	765	TTS (YIL017C)	Protein component of the large (60S) ribosomal subunit, identical to Rpl2Ap and has similarity to E. coli L2 and rat L8 ribosomal proteins; expression is upregulated at low temperatures
277	YIL012W		chrIX	331796	334288	31	promoter-TSS (YIL013C)	---
278	YIL165C	YIL165C	chrIX	33859	34375	-40	promoter-TSS (YIL165C)	Nitrilase, member of the nitrilase branch of the nitrilase superfamily; in closely related species and other S. cerevisiae strain backgrounds YIL164C and adjacent ORF, YIL165C, likely constitute a single ORF encoding a nitrilase gene
279	YIL009W	FAA3	chrIX	339481	339896	345	exon (YIL009W, exon 1 of 1)	Long chain fatty acyl-CoA synthetase, activates imported fatty acids; green fluorescent protein (GFP)-fusion protein localizes to the cell periphery
280	YIL006W	YIA6	chrIX	343921	345122	460	promoter-TSS (YIL007C)	Mitochondrial NAD+ transporter, involved in the transport of NAD+ into the mitochondria (see also YEA6); member of the mitochondrial carrier subfamily; disputed role as a pyruvate transporter; has putative mouse and human orthologs
281	YIL163C	YIL163C	chrIX	36323	36972	604	promoter-TSS (YIL162W)	Protein of unknown function; mRNA identified as translated by ribosome profiling data
282	YIR005W	IST3	chrIX	365620	366309	1076	TTS (YIR005W)	Component of the U2 snRNP, required for the first catalytic step of splicing and for spliceosomal assembly; interacts with Rds3p and is required for Mer1p-activated splicing
283	YIL162W	SUC2	chrIX	37534	38075	420	promoter-TSS (YIL163C)	Invertase, sucrose hydrolyzing enzyme; a secreted, glycosylated form is regulated by glucose repression, and an intracellular, nonglycosylated enzyme is produced constitutively
284	YIR017C	MET28	chrIX	383746	384145	173	promoter-TSS (YIR018W)	Basic leucine zipper (bZIP) transcriptional activator in the Cbf1p-Met4p-Met28p complex, participates in the regulation of sulfur metabolism
285	YIR018C-A	YIR018C-A	chrIX	385875	387723	-1098	Intergenic	---
286	YIR019C	FLO11	chrIX	389685	390850	3407	exon (YIR019C, exon 1 of 1)	GPI-anchored cell surface glycoprotein (flocculin) required for pseudohyphal formation, invasive growth, flocculation, and biofilms; transcriptionally regulated by the MAPK pathway (via Ste12p and Tec1p) and the cAMP pathway (via Flo8p)
287	YIR019C	FLO11	chrIX	393184	393626	270	TTS (YIR020C)	GPI-anchored cell surface glycoprotein (flocculin) required for pseudohyphal formation, invasive growth, flocculation, and biofilms; transcriptionally regulated by the MAPK pathway (via Ste12p and Tec1p) and the cAMP pathway (via Flo8p)
288	YIR035C	YIR035C	chrIX	421132	423015	-284	promoter-TSS (YIR035C)	---
289	YIR038C	GTT1	chrIX	424358	425065	-199	promoter-TSS (YIR038C)	ER associated glutathione S-transferase capable of homodimerization; expression induced during the diauxic shift and throughout stationary phase; functional overlap with Gtt2p, Grx1p, and Grx2p
290	YIR039C	YPS6	chrIX	430846	431077	1149	exon (YIR039C, exon 1 of 1)	Putative GPI-anchored aspartic protease, member of the yapsin family of proteases involved in cell wall growth and maintenance
291	YIL156W	UBP7	chrIX	48048	48461	164	promoter-TSS (YIL157C)	Ubiquitin-specific protease that cleaves ubiquitin-protein fusions
292	YIL155C	GUT2	chrIX	52066	54791	279	TTS (YIL154C)	Mitochondrial glycerol-3-phosphate dehydrogenase; expression is repressed by both glucose and cAMP and derepressed by non-fermentable carbon sources in a Snf1p, Rsf1p, Hap2/3/4/5 complex dependent manner
293	YIL153W	RRD1	chrIX	55225	56140	485	promoter-TSS (YIL154C)	Peptidyl-prolyl cis/trans-isomerase, activator of the phosphotyrosyl phosphatase activity of PP2A; involved in G1 phase progression, microtubule dynamics, bud morphogenesis and DNA repair; subunit of the Tap42p-Sit4p-Rrd1p complex
294	YIL140W	AXL2	chrIX	85534	85762	282	TTS (YIL142W)	Integral plasma membrane protein required for axial budding in haploid cells, localizes to the incipient bud site and bud neck; glycosylated by Pmt4p; potential Cdc28p substrate
295	YEL021W	URA3	chrV	116347	116644	329	promoter-TSS (YEL020W-A)	Orotidine-5'-phosphate (OMP) decarboxylase, catalyzes the sixth enzymatic step in the de novo biosynthesis of pyrimidines, converting OMP into uridine monophosphate (UMP); converts 5-FOA into 5-fluorouracil, a toxic compound
296	YEL020C	YEL020C	chrV	118858	120134	803	exon (YEL020C, exon 1 of 1)	---
297	YEL011W	GLC3	chrV	132552	134482	397	TTS (YEL012W)	Glycogen branching enzyme, involved in glycogen accumulation; green fluorescent protein (GFP)-fusion protein localizes to the cytoplasm in a punctate pattern
298	YEL009C	GCN4	chrV	139150	139450	463	exon (YEL009C, exon 1 of 1)	Basic leucine zipper (bZIP) transcriptional activator of amino acid biosynthetic genes in response to amino acid starvation; expression is tightly regulated at both the transcriptional and translational levels
299	YEL006W	YEA6	chrV	143284	143655	-857	promoter-TSS (YEL006W)	Putative mitochondrial NAD+ transporter, member of the mitochondrial carrier subfamily (see also YIA6); has putative human ortholog
300	YER004W	FMP52	chrV	159534	159771	73	promoter-TSS (YER003C)	Protein of unknown function, localized to the mitochondrial outer membrane; induced by treatment with 8-methoxypsoralen and UVA irradiation
301	YER017C	AFG3	chrV	190120	190320	1568	TTS (YER016W)	Component, with Yta12p, of the mitochondrial inner membrane m-AAA protease that mediates degradation of misfolded or unassembled proteins and is also required for correct assembly of mitochondrial enzyme complexes
302	YER019W	ISC1	chrV	193289	194003	849	TTS (YER019C-A)	Mitochondrial membrane localized inositol phosphosphingolipid phospholipase C, hydrolyzes complex sphingolipids to produce ceramide; activated by phosphatidylserine, cardiolipin, and phosphatidylglycerol; mediates Na+ and Li+ halotolerance
303	YER020W	GPA2	chrV	195068	196096	414	exon (YER020W, exon 1 of 1)	Nucleotide binding alpha subunit of the heterotrimeric G protein that interacts with the receptor Gpr1p, has signaling role in response to nutrients; green fluorescent protein (GFP)-fusion protein localizes to the cell periphery
304	YER028C	MIG3	chrV	210904	211691	578	exon (YER028C, exon 1 of 1)	Probable transcriptional repressor involved in response to toxic agents such as hydroxyurea that inhibit ribonucleotide reductase; phosphorylation by Snf1p or the Mec1p pathway inactivates Mig3p, allowing induction of damage response genes
305	YER031C	YPT31	chrV	214115	214683	348	promoter-TSS (YER032W)	Rab family GTPase, very similar to Ypt32p; involved in the exocytic pathway; mediates intra-Golgi traffic or the budding of post-Golgi vesicles from the trans-Golgi
306	YER043C	SAH1	chrV	235978	236443	908	TTS (YER042W)	S-adenosyl-L-homocysteine hydrolase, catabolizes S-adenosyl-L-homocysteine which is formed after donation of the activated methyl group of S-adenosyl-L-methionine (AdoMet) to an acceptor
307	YER046W-A		chrV	243849	244259	354	TTS (YER046W)	---
308	YER053C-A	YER053C-A	chrV	262034	262326	-1134	exon (YER054C, exon 1 of 1)	---
309	YER055C	HIS1	chrV	265030	265624	458	exon (YER055C, exon 1 of 1)	ATP phosphoribosyltransferase, a hexameric enzyme, catalyzes the first step in histidine biosynthesis; mutations cause histidine auxotrophy and sensitivity to Cu, Co, and Ni salts; transcription is regulated by general amino acid control
310	YEL065W	SIT1	chrV	26527	28154	-316	promoter-TSS (YEL067C)	Ferrioxamine B transporter, member of the ARN family of transporters that specifically recognize siderophore-iron chelates; transcription is induced during iron deprivation and diauxic shift; potentially phosphorylated by Cdc28p
311	YER055C	HIS1	chrV	266680	267017	-1064	exon (YER056C, exon 1 of 1)	ATP phosphoribosyltransferase, a hexameric enzyme, catalyzes the first step in histidine biosynthesis; mutations cause histidine auxotrophy and sensitivity to Cu, Co, and Ni salts; transcription is regulated by general amino acid control
312	YER062C	HOR2	chrV	280125	280631	304	promoter-TSS (YER061C)	One of two redundant DL-glycerol-3-phosphatases (RHR2/GPP1 encodes the other) involved in glycerol biosynthesis; induced in response to hyperosmotic stress and oxidative stress, and during the diauxic transition
313	YER063W	THO1	chrV	281085	281668	-333	promoter-TSS (YER062C)	Conserved nuclear RNA-binding protein; specifically binds to transcribed chromatin in a THO- and RNA-dependent manner, genetically interacts with shuttling hnRNP NAB2; overproduction suppresses transcriptional defect caused by hpr1 mutation
314	YER063W	THO1	chrV	282754	282939	1137	TTS (YER063W)	Conserved nuclear RNA-binding protein; specifically binds to transcribed chromatin in a THO- and RNA-dependent manner, genetically interacts with shuttling hnRNP NAB2; overproduction suppresses transcriptional defect caused by hpr1 mutation
315	YER065C	ICL1	chrV	285252	285924	1326	exon (YER065C, exon 1 of 1)	Isocitrate lyase, catalyzes the formation of succinate and glyoxylate from isocitrate, a key reaction of the glyoxylate cycle; expression of ICL1 is induced by growth on ethanol and repressed by growth on glucose
316	YER068W	MOT2	chrV	294106	294315	1161	exon (YER068W, exon 1 of 1)	Subunit of the CCR4-NOT complex, which has roles in transcription regulation, mRNA degradation, and post-transcriptional modifications; with Ubc4p, ubiquitinates nascent polypeptide-associated complex subunits and histone demethyase Jhd2p
317	YER068C-A		chrV	295546	296031	-57	promoter-TSS (YER068C-A)	---
318	YER070W	RNR1	chrV	298936	299912	474	exon (YER070W, exon 1 of 1)	Major isoform of the large subunit of ribonucleotide-diphosphate reductase; the RNR complex catalyzes rate-limiting step in dNTP synthesis, regulated by DNA replication and DNA damage checkpoint pathways via localization of small subunits
319	YER071C	TDA2	chrV	300636	301104	1457	exon (YER070W, exon 1 of 1)	---
320	YER073W	ALD5	chrV	304143	305416	750	exon (YER073W, exon 1 of 1)	Mitochondrial aldehyde dehydrogenase, involved in regulation or biosynthesis of electron transport chain components and acetate formation; activated by K+; utilizes NADP+ as the preferred coenzyme; constitutively expressed
321	YER075C	PTP3	chrV	310845	311343	105	exon (YER075C, exon 1 of 1)	Phosphotyrosine-specific protein phosphatase involved in the inactivation of mitogen-activated protein kinase (MAPK) during osmolarity sensing; dephosporylates Hog1p MAPK and regulates its localization; localized to the cytoplasm
322	YER075C	PTP3	chrV	311730	312184	-758	promoter-TSS (YER075C)	Phosphotyrosine-specific protein phosphatase involved in the inactivation of mitogen-activated protein kinase (MAPK) during osmolarity sensing; dephosporylates Hog1p MAPK and regulates its localization; localized to the cytoplasm
323	YER081W	SER3	chrV	322384	323416	214	exon (YER081W, exon 1 of 1)	3-phosphoglycerate dehydrogenase, catalyzes the first step in serine and glycine biosynthesis; isozyme of Ser33p
324	YER083C	GET2	chrV	326387	327266	204	promoter-TSS (YER082C)	Subunit of the GET complex; involved in insertion of proteins into the ER membrane; required for the retrieval of HDEL proteins from the Golgi to the ER in an ERD2 dependent fashion and for meiotic nuclear division
325	YER086W	ILV1	chrV	328708	329288	521	promoter-TSS (YER085C)	Threonine deaminase, catalyzes the first step in isoleucine biosynthesis; expression is under general amino acid control; ILV1 locus exhibits highly positioned nucleosomes whose organization is independent of known ILV1 regulation
326	YER088C	DOT6	chrV	333929	335161	643	exon (YER088C, exon 1 of 1)	Protein involved in rRNA and ribosome biogenesis; binds polymerase A and C motif; subunit of the RPD3L histone deacetylase complex; similar to Tod6p; has chromatin specific SANT domain; involved in telomeric gene silencing and filamentation
327	YER088C-A		chrV	335556	337210	-364	promoter-TSS (YER088C-A)	---
328	YER095W	RAD51	chrV	349808	350022	-65	promoter-TSS (YER094C)	Strand exchange protein, forms a helical filament with DNA that searches for homology; involved in the recombinational repair of double-strand breaks in DNA during vegetative growth and meiosis; homolog of Dmc1p and bacterial RecA protein
329	YER104W	RTT105	chrV	366800	367200	198	TTS (YER103W)	Protein with a role in regulation of Ty1 transposition
330	YER119C	AVT6	chrV	399715	401077	446	promoter-TSS (YER120W)	Vacuolar aspartate and glutamate exporter; member of a family of seven genes (AVT1-7) related to vesicular GABA-glycine transporters; involved in compartmentalizing acidic amino acids in response to nitrogen starvation
331	YEL060C	PRB1	chrV	40737	41947	611	exon (YEL060C, exon 1 of 1)	Vacuolar proteinase B (yscB), a serine protease of the subtilisin family; involved in protein degradation in the vacuole and required for full protein degradation during sporulation; activity inhibited by Pbi2p
332	YER125W	RSP5	chrV	410678	411100	700	exon (YER125W, exon 1 of 1)	E3 ubiquitin ligase of the NEDD4 family; involved in regulating many cellular processes, including MVB sorting, heat shock response, transcription, and endocytosis; the human homolog is invovled in Liddle syndrome
333	YEL058W	PCM1	chrV	43383	44653	766	exon (YEL058W, exon 1 of 1)	Essential N-acetylglucosamine-phosphate mutase; converts GlcNAc-6-P to GlcNAc-1-P, which is a precursor for the biosynthesis of chitin and for the formation of N-glycosylated mannoproteins and glycosylphosphatidylinositol anchors
334	YER137C	YER137C	chrV	441781	442499	-321	promoter-TSS (YER137C)	---
335	YER144C	UBP5	chrV	460651	460924	-565	promoter-TSS (YER144C)	Putative ubiquitin-specific protease, closest paralog of Doa4p but has no functional overlap; concentrates at the bud neck
336	YER147C	SCC4	chrV	463073	464650	980	TTS (YER146W)	Subunit of cohesin loading factor (Scc2p-Scc4p), a complex required for the loading of cohesin complexes onto chromosomes; involved in establishing sister chromatid cohesion during double-strand break repair via phosphorylated histone H2AX
337	YER152C	YER152C	chrV	472754	475844	-311	promoter-TSS (YER152C)	---
338	YER155C	BEM2	chrV	482053	482703	470	TTS (YER156C)	Rho GTPase activating protein (RhoGAP) involved in the control of cytoskeleton organization and cellular morphogenesis; required for bud emergence
339	YER156C	YER156C	chrV	483502	483827	676	promoter-TSS (YER155C)	---
340	YER158C	YER158C	chrV	490161	491187	-96	promoter-TSS (YER158C)	---
341	YER163C	GCG1	chrV	503265	503819	240	promoter-TSS (YER162C)	---
342	YER167W	BCK2	chrV	518182	518373	62	promoter-TSS (YER167W)	Protein rich in serine and threonine residues involved in protein kinase C signaling pathway, which controls cell integrity; overproduction suppresses pkc1 mutations
343	YER177W	BMH1	chrV	543721	544076	-1712	exon (YER176W, exon 1 of 1)	14-3-3 protein, major isoform; controls proteome at post-transcriptional level, binds proteins and DNA, involved in regulation of many processes including exocytosis, vesicle transport, Ras/MAPK signaling, and rapamycin-sensitive signaling
344	YER177W	BMH1	chrV	545812	546256	423	promoter-TSS (YER178W)	14-3-3 protein, major isoform; controls proteome at post-transcriptional level, binds proteins and DNA, involved in regulation of many processes including exocytosis, vesicle transport, Ras/MAPK signaling, and rapamycin-sensitive signaling
345	YER178W	PDA1	chrV	546992	547795	577	TTS (YER177W)	E1 alpha subunit of the pyruvate dehydrogenase (PDH) complex, catalyzes the direct oxidative decarboxylation of pyruvate to acetyl-CoA; phosphorylated; regulated by glucose
346	YEL053C	MAK10	chrV	55723	55993	244	promoter-TSS (YEL052W)	Non-catalytic subunit of N-terminal acetyltransferase of the NatC type, required for replication of dsRNA virus; expression is glucose-repressible
347	YER187W	YER187W	chrV	565832	566466	-81	promoter-TSS (YER187W)	---
348	YER188W		chrV	567939	569524	692	TTS (YER188W)	---
349	YEL051W	VMA8	chrV	58159	58526	-35	promoter-TSS (YEL051W)	Subunit D of the eight-subunit V1 peripheral membrane domain of the vacuolar H+-ATPase (V-ATPase), an electrogenic proton pump found throughout the endomembrane system; plays a role in the coupling of proton transport and ATP hydrolysis
350	YEL050C	RML2	chrV	60038	60390	637	TTS (YEL050W-A)	Mitochondrial ribosomal protein of the large subunit, has similarity to E. coli L2 ribosomal protein; fat21 mutant allele causes inability to utilize oleate and may interfere with activity of the Adr1p transcription factor
351	YEL047C	FRD1	chrV	66252	66719	311	exon (YEL047C, exon 1 of 1)	---
352	YEL046C	GLY1	chrV	67599	68751	617	TTS (YEL045C)	Threonine aldolase, catalyzes the cleavage of L-allo-threonine and L-threonine to glycine; involved in glycine biosynthesis
353	YEL073C	YEL073C	chrV	7308	7469	164	TTS (YEL074W)	---
354	YEL041W	YEF1	chrV	76769	77165	1023	exon (YEL041W, exon 1 of 1)	ATP-NADH kinase; phosphorylates both NAD and NADH; homooctameric structure consisting of 60-kDa subunits; sequence similarity to Utr1p and Pos5p; overexpression complements certain pos5 phenotypes
355	YEL040W	UTR2	chrV	77953	79560	704	TTS (YEL039C)	Chitin transglycosylase that functions in the transfer of chitin to beta(1-6) and beta(1-3) glucans in the cell wall; similar to and functionally redundant with Crh1; glycosylphosphatidylinositol (GPI)-anchored protein localized to bud neck
356	YEL038W	UTR4	chrV	80375	80905	178	promoter-TSS (YEL039C)	Protein with sequence similarity to 2,3-diketo-5-methylthiopentyl-1-phosphate enolase-phosphatases, involved in methionine salvage; found in both the cytoplasm and nucleus
357	YEL036C	ANP1	chrV	83542	84532	515	exon (YEL036C, exon 1 of 1)	Subunit of the alpha-1,6 mannosyltransferase complex; type II membrane protein; has a role in retention of glycosyltransferases in the Golgi; involved in osmotic sensitivity and resistance to aminonitrophenyl propanediol
358	YEL034W	HYP2	chrV	85109	86135	-54	promoter-TSS (YEL035C)	Translation elongation factor eIF-5A, previously thought to function in translation initiation; similar to and functionally redundant with Anb1p; structural homolog of bacterial EF-P; undergoes an essential hypusination modification
359	YEL032C-A		chrV	87142	87990	-365	promoter-TSS (YEL032C-A)	Protein of unknown function; identified by gene-trapping, microarray-based expression analysis, and genome-wide homology searching
360	YEL032C-A		chrV	88243	88822	-1332	exon (YEL032W, exon 1 of 1)	Protein of unknown function; identified by gene-trapping, microarray-based expression analysis, and genome-wide homology searching
361	YFL016C	MDJ1	chrVI	105082	105630	880	promoter-TSS (YFL017C)	Co-chaperone that stimulates the ATPase activity of the HSP70 protein Ssc1p; involved in protein folding/refolding in the mitochodrial matrix; required for proteolysis of misfolded proteins; member of the HSP40 (DnaJ) family of chaperones
362	YFL009W	CDC4	chrVI	116118	116722	275	promoter-TSS (YFL010C)	F-box protein required for G1/S and G2/M transition, associates with Skp1p and Cdc53p to form a complex, SCFCdc4, which acts as ubiquitin-protein ligase directing ubiquitination of the phosphorylated CDK inhibitor Sic1p
363	YFL057C	AAD16	chrVI	14793	15286	-277	promoter-TSS (YFL057C)	Putative aryl alcohol dehydrogenase; similar to Phanerochaete chrysosporium aryl alcohol dehydrogenase; ORFs AAD6/YFL056C and AAD16/YFL057C are displaced from one another by -1 frameshift; members of the AAD gene family comprise three pairs (AAD3 + AAD15, AAD6/AAD16 + AAD4, AAD10 + AAD14) whose two genes are more related to one another than to other members of the family
364	YFR015C	GSY1	chrVI	175041	177504	118	TTS (YFR016C)	Glycogen synthase with similarity to Gsy2p, the more highly expressed yeast homolog; expression induced by glucose limitation, nitrogen starvation, environmental stress, and entry into stationary phase
365	YFR016C	YFR016C	chrVI	180821	180985	-160	promoter-TSS (YFR016C)	---
366	YFR017C	IGD1	chrVI	182149	184229	-328	promoter-TSS (YFR017C)	---
367	YFR019W	FAB1	chrVI	185290	185527	907	exon (YFR019W, exon 1 of 1)	1-phosphatidylinositol-3-phosphate 5-kinase; vacuolar membrane kinase that generates phosphatidylinositol (3,5)P2, which is involved in vacuolar sorting and homeostasis
368	YFR021W	ATG18	chrVI	195477	195855	854	exon (YFR021W, exon 1 of 1)	Phosphoinositide binding protein required for vesicle formation in autophagy and the cytoplasm-to-vacuole targeting (Cvt) pathway; binds both phosphatidylinositol (3,5)-bisphosphate and phosphatidylinositol 3-phosphate; WD-40 repeat protein
369	YFR023W	PES4	chrVI	198592	198882	-1137	exon (YFR022W, exon 1 of 1)	Poly(A) binding protein, suppressor of DNA polymerase epsilon mutation, similar to Mip6p
370	YFR026C	ULI1	chrVI	206023	206463	14	promoter-TSS (YFR026C)	Putative protein of unknown function involved in and induced by the endoplasmic reticulum unfolded protein response
371	YFR029W	PTR3	chrVI	210781	211599	253	exon (YFR029W, exon 1 of 1)	Component of the SPS plasma membrane amino acid sensor system (Ssy1p-Ptr3p-Ssy5p), which senses external amino acid concentration and transmits intracellular signals that result in regulation of expression of amino acid permease genes
372	YFL054C	YFL054C	chrVI	21136	22611	913	exon (YFL054C, exon 1 of 1)	---
373	YFR031C-A	RPL2A	chrVI	220619	221208	504	promoter-TSS (YFR031C)	Protein component of the large (60S) ribosomal subunit, identical to Rpl2Bp and has similarity to E. coli L2 and rat L8 ribosomal proteins
374	YFR033C	QCR6	chrVI	224339	225064	67	promoter-TSS (YFR032C-B)	Subunit 6 of the ubiquinol cytochrome-c reductase complex, which is a component of the mitochondrial inner membrane electron transport chain; highly acidic protein; required for maturation of cytochrome c1
375	YFR034C	PHO4	chrVI	225590	225843	241	promoter-TSS (YFR033C)	Basic helix-loop-helix (bHLH) transcription factor of the myc-family; binds cooperatively with Pho2p to the PHO5 promoter; function is regulated by phosphorylation at multiple sites and by phosphate availability
376	YFR037C	RSC8	chrVI	227890	229115	683	promoter-TSS (YFR038W)	Component of the RSC chromatin remodeling complex; essential for viability and mitotic growth; homolog of SWI/SNF subunit Swi3p, but unlike Swi3p, does not activate transcription of reporters
377	YFR044C	DUG1	chrVI	240297	241292	642	promoter-TSS (YFR043C)	Cys-Gly metallo-di-peptidase; forms a complex with Dug2p and Dug3p to degrade glutathione (GSH) and other peptides containing a gamma-glu-X bond in an alternative pathway to GSH degradation by gamma-glutamyl transpeptidase (Ecm38p)
378	YFL053W	DAK2	chrVI	24279	24699	1066	exon (YFL053W, exon 1 of 1)	Dihydroxyacetone kinase, required for detoxification of dihydroxyacetone (DHA); involved in stress adaptation
379	YFR047C	BNA6	chrVI	244391	245072	434	promoter-TSS (YFR046C)	Quinolinate phosphoribosyl transferase, required for the de novo biosynthesis of NAD from tryptophan via kynurenine; expression regulated by Hst1p
380	YFR050C	PRE4	chrVI	249298	249833	300	TTS (YFR049W)	Beta 7 subunit of the 20S proteasome
381	YFR053C	HXK1	chrVI	256601	256994	-1749	Intergenic	Hexokinase isoenzyme 1, a cytosolic protein that catalyzes phosphorylation of glucose during glucose metabolism; expression is highest during growth on non-glucose carbon sources; glucose-induced repression involves the hexokinase Hxk2p
382	YFL052W	YFL052W	chrVI	27294	29438	134	exon (YFL052W, exon 1 of 1)	---
383	YFL042C	YFL042C	chrVI	47680	48392	-292	promoter-TSS (YFL042C)	---
384	YFL039C	ACT1	chrVI	53366	54290	868	TTS (YFL040W)	Actin, structural protein involved in cell polarization, endocytosis, and other cytoskeletal functions
385	YFL038C	YPT1	chrVI	55448	55893	315	promoter-TSS (YFL039C)	Rab family GTPase, involved in the ER-to-Golgi step of the secretory pathway; complex formation with the Rab escort protein Mrs6p is required for prenylation of Ypt1p by protein geranylgeranyltransferase type II (Bet2p-Bet4p)
386	YFL037W	TUB2	chrVI	56611	57433	686	exon (YFL037W, exon 1 of 1)	Beta-tubulin; associates with alpha-tubulin (Tub1p and Tub3p) to form tubulin dimer, which polymerizes to form microtubules
387	YFL034C-A	RPL22B	chrVI	64410	64674	390	promoter-TSS (YFL034C-B)	Protein component of the large (60S) ribosomal subunit, has similarity to Rpl22Ap and to rat L22 ribosomal protein
388	YFL034W	YFL034W	chrVI	67276	67472	1897	exon (YFL034W, exon 1 of 1)	---
389	YFL033C	RIM15	chrVI	73664	74335	427	promoter-TSS (YFL032W)	Glucose-repressible protein kinase involved in signal transduction during cell proliferation in response to nutrients, specifically the establishment of stationary phase; identified as a regulator of IME2; substrate of Pho80p-Pho85p kinase
390	YFL031W	HAC1	chrVI	75390	75743	388	TTS (YFL032W)	Basic leucine zipper (bZIP) transcription factor (ATF/CREB1 homolog) that regulates the unfolded protein response, via UPRE binding, and membrane biogenesis; ER stress-induced splicing pathway facilitates efficient Hac1p synthesis
391	YFL030W	AGX1	chrVI	76664	77821	412	TTS (YFL029C)	Alanine:glyoxylate aminotransferase (AGT), catalyzes the synthesis of glycine from glyoxylate, which is one of three pathways for glycine biosynthesis in yeast; has similarity to mammalian and plant alanine:glyoxylate aminotransferases
392	YFL028C	CAF16	chrVI	79795	79997	317	promoter-TSS (YFL029C)	Part of evolutionarily-conserved CCR4-NOT regulatory complex; contains single ABC-type ATPase domain but no transmembrane domain; interacts with several subunits of Mediator
393	YFL021C-A		chrVI	96675	97113	-279	promoter-TSS (YFL021C-A)	---
394	YFL061W	DDI2	chrVI	9745	9954	305	TTS (YFL060C)	Cyanamide hydratase that detoxifies cyanamide; member of the HD domain metalloprotein superfamily; expression is induced over 100-fold by cyanamide and by SN2-type DNA alkylating agents such as MMS and DMA; induction decreased in rad6 and rad18 mutants; gene and protein are identical to DDI3 and Ddi3p
395	YGR254W	ENO1	chrVII	1001032	1001504	341	exon (YGR254W, exon 1 of 1)	Enolase I, a phosphopyruvate hydratase that catalyzes the conversion of 2-phosphoglycerate to phosphoenolpyruvate during glycolysis and the reverse reaction during gluconeogenesis; expression is repressed in response to glucose
396	YGR262C	BUD32	chrVII	1017116	1017528	437	promoter-TSS (YGR261C)	Protein kinase proposed to be involved in bud-site selection, telomere uncapping and elongation, and transcription; component of the EKC/KEOPS protein complex with Kae1p, Cgi121p, Pcc1p, and Gon7p
397	YGR265W		chrVII	1020910	1021085	-650	promoter-TSS (YGR265W)	---
398	YGR269W		chrVII	1026153	1026496	-311	promoter-TSS (YGR267C)	---
399	YGR279C	SCW4	chrVII	1048792	1049943	590	TTS (YGR278W)	Cell wall protein with similarity to glucanases; scw4 scw10 double mutants exhibit defects in mating
400	YGR279C	SCW4	chrVII	1050423	1050750	-629	promoter-TSS (YGR279C)	Cell wall protein with similarity to glucanases; scw4 scw10 double mutants exhibit defects in mating
401	YGR282C	BGL2	chrVII	1058004	1058460	492	TTS (YGR281W)	Endo-beta-1,3-glucanase, major protein of the cell wall, involved in cell wall maintenance
402	YGR288W	MAL13	chrVII	1069558	1069838	-595	promoter-TSS (YGR287C)	MAL-activator protein, part of complex locus MAL1; nonfunctional in genomic reference strain S288C
403	YGR288W	MAL13	chrVII	1071182	1071379	988	exon (YGR288W, exon 1 of 1)	MAL-activator protein, part of complex locus MAL1; nonfunctional in genomic reference strain S288C
404	YGR288W	MAL13	chrVII	1072279	1072757	2225	TTS (YGR288W)	MAL-activator protein, part of complex locus MAL1; nonfunctional in genomic reference strain S288C
405	YGL201C	MCM6	chrVII	121602	122309	-1049	TTS (YGL200C)	Protein involved in DNA replication; component of the Mcm2-7 hexameric complex that binds chromatin as a part of the pre-replicative complex
406	YGL200C	EMP24	chrVII	122778	123037	397	promoter-TSS (YGL198W)	Integral membrane component of endoplasmic reticulum-derived COPII-coated vesicles, which function in ER to Golgi transport
407	YGL197W	MDS3	chrVII	126754	127449	2404	exon (YGL197W, exon 1 of 1)	Putative component of the TOR regulatory pathway; negative regulator of early meiotic gene expression; required, with Pmd1p, for growth under alkaline conditions; has an N-terminal kelch-like domain
408	YGL195W	GCN1	chrVII	130713	130969	-684	promoter-TSS (YGL195W)	Positive regulator of the Gcn2p kinase activity, forms a complex with Gcn20p; proposed to stimulate Gcn2p activation by an uncharged tRNA
409	YGL194C-A	YGL194C-A	chrVII	136664	137510	2874	exon (YGL195W, exon 1 of 1)	Putative protein of unknown function; identified based on comparisons of the genome sequences of six Saccharomyces species; SWAT-GFP and mCherry fusion proteins localize to the endoplasmic reticulum
410	YGL179C	TOS3	chrVII	163722	163945	1257	exon (YGL179C, exon 1 of 1)	Protein kinase, related to and functionally redundant with Elm1p and Sak1p for the phosphorylation and activation of Snf1p; functionally orthologous to LKB1, a mammalian kinase associated with Peutz-Jeghers cancer-susceptibility syndrome
411	YGL179C	TOS3	chrVII	165123	166154	-548	promoter-TSS (YGL179C)	Protein kinase, related to and functionally redundant with Elm1p and Sak1p for the phosphorylation and activation of Snf1p; functionally orthologous to LKB1, a mammalian kinase associated with Peutz-Jeghers cancer-susceptibility syndrome
412	YGL177W		chrVII	168321	168476	840	TTS (YGL177W)	---
413	YGL163C	RAD54	chrVII	196821	197356	-686	promoter-TSS (YGL163C)	DNA-dependent ATPase, stimulates strand exchange by modifying the topology of double-stranded DNA; involved in the recombinational repair of double-strand breaks in DNA during vegetative growth and meiosis; member of the SWI/SNF family
414	YGL161C	YIP5	chrVII	199520	200135	314	promoter-TSS (YGL160W)	Protein that interacts with Rab GTPases, localized to late Golgi vesicles; computational analysis of large-scale protein-protein interaction data suggests a possible role in vesicle-mediated transport
415	YGL255W	ZRT1	chrVII	20987	22244	638	promoter-TSS (YGL254W)	High-affinity zinc transporter of the plasma membrane, responsible for the majority of zinc uptake; transcription is induced under low-zinc conditions by the Zap1p transcription factor
416	YGL254W	FZF1	chrVII	22591	23431	707	promoter-TSS (YGL253W)	Transcription factor involved in sulfite metabolism, sole identified regulatory target is SSU1, overexpression suppresses sulfite-sensitivity of many unrelated mutants due to hyperactivation of SSU1, contains five zinc fingers
417	YGL148W	ARO2	chrVII	226928	227088	609	TTS (YGL147C)	Bifunctional chorismate synthase and flavin reductase, catalyzes the conversion of 5-enolpyruvylshikimate 3-phosphate (EPSP) to form chorismate, which is a precursor to aromatic amino acids
418	YGL147C	RPL9A	chrVII	227930	228208	260	TTS (YGL148W)	Protein component of the large (60S) ribosomal subunit, nearly identical to Rpl9Bp and has similarity to E. coli L6 and rat L9 ribosomal proteins
419	YGL146C	RRT6	chrVII	228992	229652	364	promoter-TSS (YGL147C)	Putative protein of unknown function; non-essential gene identified in a screen for mutants with increased levels of rDNA transcription; contains two putative transmembrane spans, but no significant homology to other known proteins
420	YGL253W	HXK2	chrVII	24150	25004	642	exon (YGL253W, exon 1 of 1)	Hexokinase isoenzyme 2 that catalyzes phosphorylation of glucose in the cytosol; predominant hexokinase during growth on glucose; functions in the nucleus to repress expression of HXK1 and GLK1 and to induce expression of its own gene
421	YGL126W	SCS3	chrVII	271112	271678	398	promoter-TSS (YGL127C)	Protein required for inositol prototrophy, identified as an ortholog of the FIT family of proteins involved in triglyceride droplet biosynthesis; disputed role in the synthesis of inositol phospholipids from inositol
422	YGL125W	MET13	chrVII	272637	273851	724	exon (YGL125W, exon 1 of 1)	Major isozyme of methylenetetrahydrofolate reductase, catalyzes the reduction of 5,10-methylenetetrahydrofolate to 5-methyltetrahydrofolate in the methionine biosynthesis pathway
423	YGL122C	NAB2	chrVII	279663	279840	771	exon (YGL122C, exon 1 of 1)	Nuclear polyadenylated RNA-binding protein required for nuclear mRNA export and poly(A) tail length control; binds nuclear pore protein Mlp1p; autoregulates mRNA levels; related to human hnRNPs; nuclear localization sequence binds Kap104p
424	YGL114W	YGL114W	chrVII	293661	293826	284	TTS (YGL115W)	---
425	YGL113W	SLD3	chrVII	294932	295301	-815	promoter-TSS (YGL113W)	Protein involved in the initiation of DNA replication, required for proper assembly of replication proteins at the origins of replication; interacts with Cdc45p
426	YGL102C		chrVII	311532	311696	319	promoter-TSS (YGL101W)	---
427	YGL097W	SRM1	chrVII	322751	323005	1096	exon (YGL097W, exon 1 of 1)	Nucleotide exchange factor for Gsp1p, localizes to the nucleus, required for nucleocytoplasmic trafficking of macromolecules; suppressor of the pheromone response pathway; potentially phosphorylated by Cdc28p
428	YGL096W	TOS8	chrVII	325569	325738	323	exon (YGL096W, exon 1 of 1)	Homeodomain-containing protein and putative transcription factor found associated with chromatin; target of SBF transcription factor; induced during meiosis and under cell-damaging conditions; similar to Cup9p transcription factor
429	YGL092W	NUP145	chrVII	338037	338470	348	TTS (YGL093W)	Essential nucleoporin, catalyzes its own cleavage in vivo to generate a C-terminal fragment that assembles into the Nup84p subcomplex of the nuclear pore complex, and an N-terminal fragment of unknown function that is homologous to Nup100p
430	YGL062W	PYC1	chrVII	383592	386634	-83	promoter-TSS (YGL063C-A)	Pyruvate carboxylase isoform, cytoplasmic enzyme that converts pyruvate to oxaloacetate; highly similar to isoform Pyc2p but differentially regulated; mutations in the human homolog are associated with lactic acidosis
431	YGL045W	RIM8	chrVII	412774	413464	-983	promoter-TSS (YGL045W)	Protein involved in proteolytic activation of Rim101p in response to alkaline pH; interacts with ESCRT-1 subunits Stp22p and Vps28p; essential for anaerobic growth; member of the arrestin-related trafficking adaptor family
432	YGL040C	HEM2	chrVII	419611	420235	632	promoter-TSS (YGL041C)	Aminolevulinate dehydratase, a homo-octameric enzyme, catalyzes the conversion of 5-aminolevulinate to porphobilinogen, the second step in heme biosynthesis; enzymatic activity is zinc-dependent; localizes to the cytoplasm and nucleus
433	YGL035C	MIG1	chrVII	432610	433628	-57	promoter-TSS (YGL035C)	Transcription factor involved in glucose repression; sequence specific DNA binding protein containing two Cys2His2 zinc finger motifs; regulated by the SNF1 kinase and the GLC7 phosphatase
434	YGL034C		chrVII	434067	434491	-700	promoter-TSS (YGL034C)	---
435	YGL028C	SCW11	chrVII	441484	442744	795	exon (YGL028C, exon 1 of 1)	Cell wall protein with similarity to glucanases; may play a role in conjugation during mating based on its regulation by Ste12p
436	YGL026C	TRP5	chrVII	446654	448324	1046	exon (YGL026C, exon 1 of 1)	Tryptophan synthase, catalyzes the last step of tryptophan biosynthesis; regulated by the general control system of amino acid biosynthesis
437	YGL023C	PIB2	chrVII	451408	452053	373	promoter-TSS (YGL022W)	Protein binding phosphatidylinositol 3-phosphate, involved in telomere-proximal repression of gene expression; similar to Fab1 and Vps27
438	YGL022W	STT3	chrVII	452616	453236	522	promoter-TSS (YGL023C)	Subunit of the oligosaccharyltransferase complex of the ER lumen, which catalyzes asparagine-linked glycosylation of newly synthesized proteins; forms a subcomplex with Ost3p and Ost4p and is directly involved in catalysis
439	YGL016W	KAP122	chrVII	460772	460990	-785	promoter-TSS (YGL016W)	Karyopherin beta, responsible for import of the Toa1p-Toa2p complex into the nucleus; binds to nucleoporins Nup1p and Nup2p; may play a role in regulation of pleiotropic drug resistance
440	YGL014C-A		chrVII	466801	467164	-585	promoter-TSS (YGL014C-A)	---
441	YGL012W	ERG4	chrVII	472932	473952	587	exon (YGL012W, exon 1 of 1)	C-24(28) sterol reductase, catalyzes the final step in ergosterol biosynthesis; mutants are viable, but lack ergosterol
442	YGL009C	LEU1	chrVII	477311	477776	1108	exon (YGL009C, exon 1 of 1)	Isopropylmalate isomerase, catalyzes the second step in the leucine biosynthesis pathway
443	YGL009C	LEU1	chrVII	480103	480492	-1646	exon (YGL008C, exon 1 of 1)	Isopropylmalate isomerase, catalyzes the second step in the leucine biosynthesis pathway
444	YGL008C	PMA1	chrVII	480822	481986	1262	exon (YGL008C, exon 1 of 1)	Plasma membrane H+-ATPase, pumps protons out of the cell; major regulator of cytoplasmic pH and plasma membrane potential; part of the P2 subgroup of cation-transporting ATPases
445	YGL004C	RPN14	chrVII	492665	493044	-899	promoter-TSS (YGL004C)	Proteasome-interacting protein involved in the assembly of the base subcomplex of the 19S proteasome regulatory particle (RP); null mutants accumulate ubiquitinated Gcn4p and display decreased 26S proteasome stability; interacts with Rpt5p
446	YGR014W	MSB2	chrVII	515826	516178	-941	promoter-TSS (YGR014W)	Mucin family member involved in the Cdc42p- and MAP kinase-dependent filamentous growth signaling pathway; also functions as an osmosensor in parallel to the Sho1p-mediated pathway; potential Cdc28p substrate
447	YGR014W	MSB2	chrVII	517022	520344	1740	exon (YGR014W, exon 1 of 1)	Mucin family member involved in the Cdc42p- and MAP kinase-dependent filamentous growth signaling pathway; also functions as an osmosensor in parallel to the Sho1p-mediated pathway; potential Cdc28p substrate
448	YGR018C	YGR018C	chrVII	524531	525296	-220	promoter-TSS (YGR018C)	---
449	YGR019W	UGA1	chrVII	525637	526279	729	exon (YGR019W, exon 1 of 1)	Gamma-aminobutyrate (GABA) transaminase (4-aminobutyrate aminotransferase) involved in the 4-aminobutyrate and glutamate degradation pathways; required for normal oxidative stress tolerance and nitrogen utilization
450	YGR022C		chrVII	529291	529695	93	promoter-TSS (YGR022C)	---
451	YGL235W	YGL235W	chrVII	54356	54850	-676	promoter-TSS (YGL235W)	---
452	YGR031C-A	NAG1	chrVII	546755	547539	153	promoter-TSS (YGR030C)	Protein involved in yeast cell wall biogenesis; localizes to the cell periphery; production of Nag1p is dependent upon the presence of Slt2p and Rlm1p; gene is nested within and antisense to IMO32
453	YGR032W	GSC2	chrVII	548427	548799	349	exon (YGR032W, exon 1 of 1)	Catalytic subunit of 1,3-beta-glucan synthase, involved in formation of the inner layer of the spore wall; activity positively regulated by Rho1p and negatively by Smk1p; has similarity to an alternate catalytic subunit, Fks1p (Gsc1p)
454	YGL236C	MTO1	chrVII	55228	56009	177	promoter-TSS (YGL234W)	Mitochondrial protein, forms a heterodimer complex with Mss1p that performs the 5-carboxymethylaminomethyl modification of the wobble uridine base in mitochondrial tRNAs; required for respiration in paromomycin-resistant 15S rRNA mutants
455	YGL234W	ADE5,7	chrVII	56650	57518	602	exon (YGL234W, exon 1 of 1)	Bifunctional enzyme of the 'de novo' purine nucleotide biosynthetic pathway, contains aminoimidazole ribotide synthetase and glycinamide ribotide synthetase activities
456	YGR040W	KSS1	chrVII	575963	576185	676	TTS (YGR039W)	Mitogen-activated protein kinase (MAPK) involved in signal transduction pathways that control filamentous growth and pheromone response; the KSS1 gene is nonfunctional in S288C strains and functional in W303 strains
457	YGR044C	RME1	chrVII	583422	583807	277	TTS (YGR045C)	Zinc finger protein involved in control of meiosis; prevents meiosis by repressing IME1 expression and promotes mitosis by activating CLN2 expression; directly repressed by a1-alpha2 regulator; mediates cell type control of sporulation
458	YGR047C	TFC4	chrVII	587867	588977	1047	exon (YGR047C, exon 1 of 1)	One of six subunits of the RNA polymerase III transcription initiation factor complex (TFIIIC); part of the TauA domain of TFIIIC that binds BoxA DNA promoter sites of tRNA and similar genes; has TPR motifs; human homolog is TFIIIC-102
459	YGR054W	YGR054W	chrVII	597626	597895	1068	exon (YGR054W, exon 1 of 1)	---
460	YGR061C	ADE6	chrVII	613131	613657	2571	exon (YGR061C, exon 1 of 1)	Formylglycinamidine-ribonucleotide (FGAM)-synthetase, catalyzes a step in the 'de novo' purine nucleotide biosynthetic pathway
461	YGR065C	VHT1	chrVII	619263	620771	-159	promoter-TSS (YGR065C)	High-affinity plasma membrane H+-biotin (vitamin H) symporter; mutation results in fatty acid auxotrophy; 12 transmembrane domain containing major facilitator subfamily member; mRNA levels negatively regulated by iron deprivation and biotin
462	YGR068W-A		chrVII	625070	626807	-355	promoter-TSS (YGR068W-A)	---
463	YGR077C	PEX8	chrVII	638972	639304	375	TTS (YGR078C)	Intraperoxisomal organizer of the peroxisomal import machinery, tightly associated with the lumenal face of the peroxisomal membrane, essential for peroxisome biogenesis, binds PTS1-signal receptor Pex5p
464	YGR078C	PAC10	chrVII	639992	640181	284	promoter-TSS (YGR077C)	Part of the heteromeric co-chaperone GimC/prefoldin complex, which promotes efficient protein folding
465	YGR086C	PIL1	chrVII	649877	650665	346	exon (YGR086C, exon 1 of 1)	Primary component of eisosomes, which are large immobile cell cortex structures associated with endocytosis; null mutants show activation of Pkc1p/Ypk1p stress resistance pathways; detected in phosphorylated state in mitochondria
466	YGR087C	PDC6	chrVII	651357	652664	970	exon (YGR087C, exon 1 of 1)	Minor isoform of pyruvate decarboxylase, decarboxylates pyruvate to acetaldehyde, involved in amino acid catabolism; transcription is glucose- and ethanol-dependent, and is strongly induced during sulfur limitation
467	YGR088W	CTT1	chrVII	654112	654640	-258	promoter-TSS (YGR088W)	Cytosolic catalase T, has a role in protection from oxidative damage by hydrogen peroxide
468	YGR097W	ASK10	chrVII	680109	680445	1582	exon (YGR097W, exon 1 of 1)	Component of RNA polymerase II holoenzyme, phosphorylated in response to oxidative stress; has a role in destruction of Ssn8p; proposed to function in activation of the glycerol channel Fps1p; paralogous to Rgc1p
469	YGR120C	COG2	chrVII	731613	732071	-1021	exon (YGR121C, exon 1 of 1)	Essential component of the conserved oligomeric Golgi complex (Cog1p through Cog8p), a cytosolic tethering complex that functions in protein trafficking to mediate fusion of transport vesicles to Golgi compartments
470	YGR121C	MEP1	chrVII	732462	732824	284	promoter-TSS (YGR121W-A)	Ammonium permease; belongs to a ubiquitous family of cytoplasmic membrane proteins that transport only ammonium (NH4+); expression is under the nitrogen catabolite repression regulation
471	YGR126W	YGR126W	chrVII	745528	745882	-130	promoter-TSS (YGR126W)	---
472	YGL226W	MTC3	chrVII	74624	75416	1680	Intergenic	Protein of unknown function; green fluorescent protein (GFP)-fusion protein localizes to the mitochondrion; mtc3 is synthetically sick with cdc13-1
473	YGR130C	YGR130C	chrVII	753759	754151	-111	promoter-TSS (YGR130C)	---
474	YGR133W	PEX4	chrVII	756698	757445	176	promoter-TSS (YGR132C)	Peroxisomal ubiquitin conjugating enzyme required for peroxisomal matrix protein import and peroxisome biogenesis
475	YGR139W		chrVII	766086	766887	761	promoter-TSS (YGR138C)	---
476	YGR143W	SKN1	chrVII	776437	777331	1691	exon (YGR143W, exon 1 of 1)	Protein involved in sphingolipid biosynthesis; type II membrane protein with similarity to Kre6p
477	YGR161W-C	YGR161W-C	chrVII	810301	810485	166	promoter-TSS (YGR161C)	---
478	YGL222C	EDC1	chrVII	81434	81918	-490	promoter-TSS (YGL222C)	RNA-binding protein, activates mRNA decapping directly by binding to the mRNA substrate and enhancing the activity of the decapping proteins Dcp1p and Dcp2p; has a role in translation during heat stress
479	YGR162W	TIF4631	chrVII	824180	824481	272	exon (YGR162W, exon 1 of 1)	Translation initiation factor eIF4G, subunit of the mRNA cap-binding protein complex (eIF4F) that also contains eIF4E (Cdc33p); interacts with Pab1p and with eIF4A (Tif1p); also has a role in biogenesis of the large ribosomal subunit
480	YGL218W		chrVII	83572	83814	43	promoter-TSS (YGL218W)	---
481	YGR175C	ERG1	chrVII	847766	848244	418	promoter-TSS (YGR176W)	Squalene epoxidase, catalyzes the epoxidation of squalene to 2,3-oxidosqualene; plays an essential role in the ergosterol-biosynthesis pathway and is the specific target of the antifungal drug terbinafine
482	YGR176W		chrVII	848782	849375	359	promoter-TSS (YGR175C)	---
483	YGR177C	ATF2	chrVII	849702	850268	451	TTS (YGR176W)	Alcohol acetyltransferase, may play a role in steroid detoxification; forms volatile esters during fermentation, which is important for brewing and winemaking
484	YGR177C	ATF2	chrVII	851070	851594	-896	promoter-TSS (YGR177C)	Alcohol acetyltransferase, may play a role in steroid detoxification; forms volatile esters during fermentation, which is important for brewing and winemaking
485	YGR180C	RNR4	chrVII	855459	856049	547	promoter-TSS (YGR179C)	Ribonucleotide-diphosphate reductase (RNR), small subunit; the RNR complex catalyzes the rate-limiting step in dNTP synthesis and is regulated by DNA replication and DNA damage checkpoint pathways via localization of the small subunits
486	YGR180C	RNR4	chrVII	856709	857774	-941	promoter-TSS (YGR180C)	Ribonucleotide-diphosphate reductase (RNR), small subunit; the RNR complex catalyzes the rate-limiting step in dNTP synthesis and is regulated by DNA replication and DNA damage checkpoint pathways via localization of the small subunits
487	YGR189C	CRH1	chrVII	876670	878032	841	exon (YGR189C, exon 1 of 1)	Chitin transglycosylase that functions in the transfer of chitin to beta(1-6) and beta(1-3) glucans in the cell wall; similar and functionally redundant to Utr2; localizes to sites of polarized growth; expression induced by cell wall stress
488	YGR192C	TDH3	chrVII	882898	883790	466	exon (YGR192C, exon 1 of 1)	Glyceraldehyde-3-phosphate dehydrogenase, isozyme 3, involved in glycolysis and gluconeogenesis; tetramer that catalyzes the reaction of glyceraldehyde-3-phosphate to 1,3 bis-phosphoglycerate; detected in the cytoplasm and cell wall
489	YGR201C	YGR201C	chrVII	902942	903278	87	promoter-TSS (YGR200C)	---
490	YGR202C	PCT1	chrVII	904265	904515	358	promoter-TSS (YGR203W)	Cholinephosphate cytidylyltransferase, also known as CTP:phosphocholine cytidylyltransferase, rate-determining enzyme of the CDP-choline pathway for phosphatidylcholine synthesis, inhibited by Sec14p, activated upon lipid-binding
491	YGR204W	ADE3	chrVII	906028	908584	1372	exon (YGR204W, exon 1 of 1)	Cytoplasmic trifunctional enzyme C1-tetrahydrofolate synthase, involved in single carbon metabolism and required for biosynthesis of purines, thymidylate, methionine, and histidine; null mutation causes auxotrophy for adenine and histidine
492	YGL211W	NCS6	chrVII	92696	93182	427	promoter-TSS (YGL210W)	Protein required for thiolation of the uridine at the wobble position of Gln, Lys, and Glu tRNAs; has a role in urmylation and in invasive and pseudohyphal growth; inhibits replication of Brome mosaic virus in S. cerevisiae
493	YGR223C	HSV2	chrVII	941655	942094	340	promoter-TSS (YGR224W)	Phosphatidylinositol 3,5-bisphosphate-binding protein, plays a role in micronucleophagy; predicted to fold as a seven-bladed beta-propeller; displays punctate cytoplasmic localization
494	YGL209W	MIG2	chrVII	95864	96969	559	promoter-TSS (YGL208W)	Protein containing zinc fingers, involved in repression, along with Mig1p, of SUC2 (invertase) expression by high levels of glucose; binds to Mig1p-binding sites in SUC2 promoter
495	YGR234W	YHB1	chrVII	959843	960976	506	TTS (YGR235C)	Nitric oxide oxidoreductase, flavohemoglobin involved in nitric oxide detoxification; plays a role in the oxidative and nitrosative stress responses
496	YGR240C	PFK1	chrVII	971690	973021	1378	exon (YGR240C, exon 1 of 1)	Alpha subunit of heterooctameric phosphofructokinase involved in glycolysis, indispensable for anaerobic growth, activated by fructose-2,6-bisphosphate and AMP, mutation inhibits glucose induction of cell cycle-related genes
497	YGR246C	BRF1	chrVII	983735	984115	347	exon (YGR246C, exon 1 of 1)	TFIIIB B-related factor, one of three subunits of RNA polymerase III transcription initiation factor TFIIIB, binds TFIIIC and TBP and recruits RNA pol III to promoters, amino-terminal half is homologous to TFIIB
498	YGR248W	SOL4	chrVII	986315	986770	571	TTS (YGR247W)	6-phosphogluconolactonase with similarity to Sol3p
499	YGR249W	MGA1	chrVII	987970	988379	126	exon (YGR249W, exon 1 of 1)	Protein similar to heat shock transcription factor; multicopy suppressor of pseudohyphal growth defects of ammonium permease mutants
500	YHL001W	RPL14B	chrVIII	103664	103949	-470	promoter-TSS (YHL002C-A)	Protein component of the large (60S) ribosomal subunit, nearly identical to Rpl14Ap and has similarity to rat L14 ribosomal protein
501	YHL047C	ARN2	chrVIII	10369	10573	-258	promoter-TSS (YHL047C)	Transporter, member of the ARN family of transporters that specifically recognize siderophore-iron chelates; responsible for uptake of iron bound to the siderophore triacetylfusarinine C
502	YHR007C	ERG11	chrVIII	120738	121453	587	exon (YHR007C, exon 1 of 1)	Lanosterol 14-alpha-demethylase, catalyzes the C-14 demethylation of lanosterol to form 4,4''-dimethyl cholesta-8,14,24-triene-3-beta-ol in the ergosterol biosynthesis pathway; member of the cytochrome P450 family
503	YHR009C	TDA3	chrVIII	124770	125480	555	exon (YHR009C, exon 1 of 1)	---
504	YHR018C	ARG4	chrVIII	140125	140466	1106	TTS (YHR017W)	Argininosuccinate lyase, catalyzes the final step in the arginine biosynthesis pathway
505	YHR018C	ARG4	chrVIII	140796	141133	437	TTS (YHR019C)	Argininosuccinate lyase, catalyzes the final step in the arginine biosynthesis pathway
506	YHR018C	ARG4	chrVIII	142096	142809	-1051	exon (YHR019C, exon 1 of 1)	Argininosuccinate lyase, catalyzes the final step in the arginine biosynthesis pathway
507	YHR020W	YHR020W	chrVIII	144748	145447	1102	exon (YHR020W, exon 1 of 1)	---
508	YHR025W	THR1	chrVIII	158582	161040	373	promoter-TSS (YHR024C)	Homoserine kinase, conserved protein required for threonine biosynthesis; expression is regulated by the GCN4-mediated general amino acid control pathway
509	YHR026W	VMA16	chrVIII	161894	162240	1223	TTS (YHR026W)	Subunit c'' of the vacuolar ATPase, which functions in acidification of the vacuole; one of three proteolipid subunits of the V0 domain
510	YHR027C	RPN1	chrVIII	163006	163295	1560	exon (YHR027C, exon 1 of 1)	Non-ATPase base subunit of the 19S regulatory particle of the 26S proteasome; may participate in the recognition of several ligands of the proteasome; contains a leucine-rich repeat (LRR) domain, a site for protein-protein interactions
511	YHL041W		chrVIII	16704	16869	-605	promoter-TSS (YHL041W)	---
512	YHR032W-A		chrVIII	173669	175180	-770	promoter-TSS (YHR032W-A)	---
513	YHR033W	YHR033W	chrVIII	175585	176675	582	promoter-TSS (YHR032C-A)	---
514	YHR034C	PIH1	chrVIII	177168	177714	558	promoter-TSS (YHR035W)	Protein of unresolved function; may function in protein folding and/or rRNA processing, interacts with a chaperone (Hsp82p), two chromatin remodeling factors (Rvb1p, Rvb2p) and two rRNA processing factors (Rrp43p, Nop58p)
515	YHR041C	SRB2	chrVIII	188691	189803	617	TTS (YHR040W)	Subunit of the RNA polymerase II mediator complex; associates with core polymerase subunits to form the RNA polymerase II holoenzyme; general transcription factor involved in telomere maintenance
516	YHR042W	NCP1	chrVIII	190387	191515	408	exon (YHR042W, exon 1 of 1)	NADP-cytochrome P450 reductase; involved in ergosterol biosynthesis; associated and coordinately regulated with Erg11p
517	YHR044C	DOG1	chrVIII	194255	194732	314	promoter-TSS (YHR043C)	2-deoxyglucose-6-phosphate phosphatase, similar to Dog2p, member of a family of low molecular weight phosphatases; confers 2-deoxyglucose resistance when overexpressed, in vivo substrate has not yet been identified
518	YHR048W	YHK8	chrVIII	203907	204520	-393	promoter-TSS (YHR048W)	Presumed antiporter of the DHA1 family of multidrug resistance transporters; contains 12 predicted transmembrane spans; expression of gene is up-regulated in cells exhibiting reduced susceptibility to azoles
519	YHR048W	YHK8	chrVIII	204834	205429	525	exon (YHR048W, exon 1 of 1)	Presumed antiporter of the DHA1 family of multidrug resistance transporters; contains 12 predicted transmembrane spans; expression of gene is up-regulated in cells exhibiting reduced susceptibility to azoles
520	YHL040C	ARN1	chrVIII	20596	20774	286	exon (YHL040C, exon 1 of 1)	Transporter, member of the ARN family of transporters that specifically recognize siderophore-iron chelates; responsible for uptake of iron bound to ferrirubin, ferrirhodin, and related siderophores
521	YHR049W	FSH1	chrVIII	206728	207030	417	promoter-TSS (YHR050W)	Putative serine hydrolase that localizes to both the nucleus and cytoplasm; sequence is similar to S. cerevisiae Fsh2p and Fsh3p and the human candidate tumor suppressor OVCA2
522	YHR057C	CPR2	chrVIII	219088	219369	-386	promoter-TSS (YHR057C)	Peptidyl-prolyl cis-trans isomerase (cyclophilin), catalyzes the cis-trans isomerization of peptide bonds N-terminal to proline residues; has a potential role in the secretory pathway
523	YHL039W	EFM1	chrVIII	22036	22255	363	exon (YHL039W, exon 1 of 1)	Probable lysine methyltransferase involved in the monomethylation of eEF1A (Tef1p/Tef2p); SET-domain family member; predicted involvement in ribosome biogenesis; green fluorescent protein (GFP)-fusion protein localizes to the cytoplasm
524	YHR068W	DYS1	chrVIII	231513	231857	-448	promoter-TSS (YHR068W)	Deoxyhypusine synthase, catalyzes formation of deoxyhypusine, the first step in hypusine biosynthesis; triggers posttranslational hypusination of translation elongation factor eIF-5A and regulates its intracellular levels; tetrameric
525	YHR069C	RRP4	chrVIII	233752	233978	793	TTS (YHR068W)	Exosome non-catalytic core component; involved in 3'-5' RNA processing and degradation in both the nucleus and the cytoplasm; predicted to contain RNA binding domains; has similarity to human hRrp4p (EXOSC2)
526	YHR069C-A		chrVIII	235361	235748	-319	promoter-TSS (YHR069C)	---
527	YHR072W-A	NOP10	chrVIII	240366	240791	-1085	exon (YHR072W, exon 1 of 1)	Constituent of small nucleolar ribonucleoprotein particles containing H/ACA-type snoRNAs, which are required for pseudouridylation and processing of pre-18S rRNA
528	YHR074W	QNS1	chrVIII	247074	247349	1019	exon (YHR074W, exon 1 of 1)	Glutamine-dependent NAD(+) synthetase, essential for the formation of NAD(+) from nicotinic acid adenine dinucleotide
529	YHR081W	LRP1	chrVIII	268714	268901	1270	TTS (YHR081W)	Nuclear exosome-associated nucleic acid binding protein; involved in RNA processing, surveillance, degradation, tethering, and export; homolog of mammalian nuclear matrix protein C1D involved in regulation of DNA repair and recombination
530	YHR083W	SAM35	chrVIII	272656	272881	142	exon (YHR083W, exon 1 of 1)	Essential component of the sorting and assembly machinery (SAM complex or TOB complex) of the mitochondrial outer membrane, which binds precursors of beta-barrel proteins and facilitates their insertion into the outer membrane
531	YHR086W	NAM8	chrVIII	278083	278354	66	promoter-TSS (YHR086W)	RNA binding protein, component of the U1 snRNP protein; mutants are defective in meiotic recombination and in formation of viable spores, involved in the formation of DSBs through meiosis-specific splicing of MER2 pre-mRNA
532	YHR086W	NAM8	chrVIII	278913	279390	999	exon (YHR086W, exon 1 of 1)	RNA binding protein, component of the U1 snRNP protein; mutants are defective in meiotic recombination and in formation of viable spores, involved in the formation of DSBs through meiosis-specific splicing of MER2 pre-mRNA
533	YHR086W-A	YHR086W-A	chrVIII	280321	280494	177	promoter-TSS (YHR087W)	---
534	YHR092C	HXT4	chrVIII	287857	288124	820	exon (YHR092C, exon 1 of 1)	High-affinity glucose transporter of the major facilitator superfamily, expression is induced by low levels of glucose and repressed by high levels of glucose
535	YHR093W		chrVIII	289623	290007	673	TTS (YHR093W)	---
536	YHR094C	HXT1	chrVIII	291699	292418	566	promoter-TSS (YHR095W)	Low-affinity glucose transporter of the major facilitator superfamily, expression is induced by Hxk2p in the presence of glucose and repressed by Rgt1p when glucose is limiting
537	YHR096C	HXT5	chrVIII	295517	295922	727	exon (YHR096C, exon 1 of 1)	Hexose transporter with moderate affinity for glucose, induced in the presence of non-fermentable carbon sources, induced by a decrease in growth rate, contains an extended N-terminal domain relative to other HXTs
538	YHR096C	HXT5	chrVIII	296674	298372	-1076	exon (YHR097C, exon 2 of 2)	Hexose transporter with moderate affinity for glucose, induced in the presence of non-fermentable carbon sources, induced by a decrease in growth rate, contains an extended N-terminal domain relative to other HXTs
539	YHR097C	YHR097C	chrVIII	299869	300593	-1622	exon (YHR098C, exon 1 of 1)	---
540	YHR102W	KIC1	chrVIII	318314	318618	1894	exon (YHR102W, exon 1 of 1)	Protein kinase of the PAK/Ste20 kinase family, required for cell integrity possibly through regulating 1,6-beta-glucan levels in the wall; physically interacts with Cdc31p (centrin), which is a component of the spindle pole body
541	YHR112C	YHR112C	chrVIII	335379	335752	97	promoter-TSS (YHR112C)	---
542	YHR115C	DMA1	chrVIII	340706	341184	414	promoter-TSS (YHR116W)	Protein involved in ubiquitin ligation; plays a role in regulating spindle position and orientation; functionally redundant with Dma2p; orthologous to human RNF8 protein, also has sequence similarity to human Chfr.
543	YHR116W	COX23	chrVIII	341695	341865	115	promoter-TSS (YHR115C)	Mitochondrial intermembrane space protein that functions in mitochondrial copper homeostasis, essential for functional cytochrome oxidase expression; homologous to Cox17p; contains twin cysteine-x9-cysteine motifs
544	YHR129C	ARP1	chrVIII	363379	363922	502	TTS (YHR128W)	Actin-related protein of the dynactin complex; required for spindle orientation and nuclear migration; putative ortholog of mammalian centractin
545	YHL032C	GUT1	chrVIII	37424	37648	972	exon (YHL032C, exon 1 of 1)	Glycerol kinase, converts glycerol to glycerol-3-phosphate; glucose repression of expression is mediated by Adr1p and Ino2p-Ino4p; derepression of expression on non-fermentable carbon sources is mediated by Opi1p and Rsf1p
546	YHR136C	SPL2	chrVIII	374685	374915	300	promoter-TSS (YHR135C)	Protein with similarity to cyclin-dependent kinase inhibitors; downregulates low-affinity phosphate transport during phosphate limitation; overproduction suppresses a plc1 null mutation; GFP-fusion protein localizes to the cytoplasm
547	YHR139C	SPS100	chrVIII	379571	379907	-540	promoter-TSS (YHR139C)	Protein required for spore wall maturation; expressed during sporulation; may be a component of the spore wall; expression also induced in cells treated with the mycotoxin patulin
548	YHR146W	CRP1	chrVIII	389912	390169	-259	promoter-TSS (YHR145C)	Protein that binds to cruciform DNA structures
549	YHR146W	CRP1	chrVIII	390972	391125	749	exon (YHR146W, exon 1 of 1)	Protein that binds to cruciform DNA structures
550	YHR155W	YSP1	chrVIII	407151	407419	182	exon (YHR155W, exon 1 of 1)	Mitochondrial protein with a potential role in promoting mitochondrial fragmentation during programmed cell death in response to high levels of alpha-factor mating pheromone or the drug amiodarone
551	YHR170W	NMD3	chrVIII	442890	443303	-731	promoter-TSS (YHR170W)	Protein involved in nuclear export of the large ribosomal subunit; acts as a Crm1p-dependent adapter protein for export of nascent ribosomal subunits through the nuclear pore complex
552	YHR174W	ENO2	chrVIII	451415	452357	559	promoter-TSS (YHR173C)	Enolase II, a phosphopyruvate hydratase that catalyzes the conversion of 2-phosphoglycerate to phosphoenolpyruvate during glycolysis and the reverse reaction during gluconeogenesis; expression is induced in response to glucose
553	YHR176W	FMO1	chrVIII	454612	455838	996	exon (YHR176W, exon 1 of 1)	Flavin-containing monooxygenase, localized to the cytoplasmic face of the ER membrane; catalyzes oxidation of biological thiols to maintain the ER redox buffer ratio for correct folding of disulfide-bonded proteins
554	YHR178W	STB5	chrVIII	458205	458672	-860	promoter-TSS (YHR178W)	Transcription factor, involved in regulating multidrug resistance and oxidative stress response; forms a heterodimer with Pdr1p; contains a Zn(II)2Cys6 zinc finger domain that interacts with a pleiotropic drug resistance element in vitro
555	YHR178W	STB5	chrVIII	459770	460141	657	exon (YHR178W, exon 1 of 1)	Transcription factor, involved in regulating multidrug resistance and oxidative stress response; forms a heterodimer with Pdr1p; contains a Zn(II)2Cys6 zinc finger domain that interacts with a pleiotropic drug resistance element in vitro
556	YHR179W	OYE2	chrVIII	463292	463542	915	exon (YHR179W, exon 1 of 1)	Conserved NADPH oxidoreductase containing flavin mononucleotide (FMN), homologous to Oye3p with different ligand binding and catalytic properties; may be involved in sterol metabolism, oxidative stress response, and programmed cell death
557	YHR180W		chrVIII	465200	465705	275	exon (YHR180W, exon 1 of 1)	---
558	YHL029C	OCA5	chrVIII	47281	47938	358	exon (YHL029C, exon 1 of 1)	Cytoplasmic protein required for replication of Brome mosaic virus in S. cerevisiae, which is a model system for studying replication of positive-strand RNA viruses in their natural hosts
559	YHR185C	PFS1	chrVIII	476399	476753	-1236	exon (YHR186C, exon 1 of 1)	Sporulation protein required for prospore membrane formation at selected spindle poles, ensures functionality of all four spindle pole bodies during meiosis II; not required for meiotic recombination or meiotic chromosome segregation
560	YHR188C	GPI16	chrVIII	482633	484908	66	promoter-TSS (YHR188C)	Transmembrane protein subunit of the glycosylphosphatidylinositol transamidase complex that adds GPIs to newly synthesized proteins; human PIG-Tp homolog
561	YHL028W	WSC4	chrVIII	48485	49371	165	promoter-TSS (YHL029C)	ER membrane protein involved in the translocation of soluble secretory proteins and insertion of membrane proteins into the ER membrane; may also have a role in the stress response but has only partial functional overlap with WSC1-3
562	YHR193C-A		chrVIII	489173	490271	-695	promoter-TSS (YHR193C-A)	---
563	YHR199C	AIM46	chrVIII	497769	498672	201	promoter-TSS (YHR198C)	Putative protein of unknown function; the authentic, non-tagged protein is detected in highly purified mitochondria in high-throughput studies; null mutant displays elevated frequency of mitochondrial genome loss
564	YHL027W	RIM101	chrVIII	49876	50635	-855	promoter-TSS (YHL027W)	Transcriptional repressor involved in response to pH and in cell wall construction; required for alkaline pH-stimulated haploid invasive growth and sporulation; activated by proteolytic processing; similar to A. nidulans PacC
565	YHR200W	RPN10	chrVIII	499000	499333	88	promoter-TSS (YHR199C)	Non-ATPase base subunit of the 19S regulatory particle (RP) of the 26S proteasome; N-terminus plays a role in maintaining the structural integrity of the RP; binds selectively to polyubiquitin chains; homolog of the mammalian S5a protein
566	YHR203C	RPS4B	chrVIII	504737	504918	702	TTS (YHR202W)	Protein component of the small (40S) ribosomal subunit; homologous to mammalian ribosomal protein S4, no bacterial homolog; RPS4B has a paralog, RPS4A, that arose from the whole genome duplication
567	YHL027W	RIM101	chrVIII	51030	52794	801	exon (YHL027W, exon 1 of 1)	Transcriptional repressor involved in response to pH and in cell wall construction; required for alkaline pH-stimulated haploid invasive growth and sporulation; activated by proteolytic processing; similar to A. nidulans PacC
568	YHR210C	YHR210C	chrVIII	521432	522093	-26	promoter-TSS (YHR210C)	---
569	YHR211W	FLO5	chrVIII	525805	527668	1345	exon (YHR211W, exon 1 of 1)	Lectin-like cell wall protein (flocculin) involved in flocculation; binds mannose chains on the surface of other cells, confers floc-forming ability that is chymotrypsin resistant but heat labile; important for co-flocculation with other yeasts, mediating interaction with specific species; FLO5 has a paralog, FLO1, that arose from a segmental duplication
570	YHR211W	FLO5	chrVIII	528130	528487	2917	exon (YHR211W, exon 1 of 1)	Lectin-like cell wall protein (flocculin) involved in flocculation; binds mannose chains on the surface of other cells, confers floc-forming ability that is chymotrypsin resistant but heat labile; important for co-flocculation with other yeasts, mediating interaction with specific species; FLO5 has a paralog, FLO1, that arose from a segmental duplication
571	YHR211W	FLO5	chrVIII	530588	531413	5609	Intergenic	Lectin-like cell wall protein (flocculin) involved in flocculation; binds mannose chains on the surface of other cells, confers floc-forming ability that is chymotrypsin resistant but heat labile; important for co-flocculation with other yeasts, mediating interaction with specific species; FLO5 has a paralog, FLO1, that arose from a segmental duplication
572	YHR212C		chrVIII	532277	532560	5675	Intergenic	---
573	YHL026C	YHL026C	chrVIII	53407	53707	609	TTS (YHL027W)	---
574	YHR212C		chrVIII	537409	537879	450	TTS (YHR212C)	---
575	YHR213W	YHR213W	chrVIII	539093	540207	499	promoter-TSS (YHR213W-A)	Pseudogenic fragment with similarity to flocculins; YHR213W has a paralog, YAR062W, that arose from a segmental duplication
576	YHR214W	YHR214W	chrVIII	540715	542667	40	promoter-TSS (YHR214W)	---
577	YHL024W	RIM4	chrVIII	55235	56316	-873	promoter-TSS (YHL024W)	Putative RNA-binding protein required for the expression of early and middle sporulation genes
578	YHL024W	RIM4	chrVIII	56688	57115	253	exon (YHL024W, exon 1 of 1)	Putative RNA-binding protein required for the expression of early and middle sporulation genes
579	YHL024W	RIM4	chrVIII	58253	58458	1707	TTS (YHL023C)	Putative RNA-binding protein required for the expression of early and middle sporulation genes
580	YHL020C	OPI1	chrVIII	66896	67575	220	promoter-TSS (YHL019W-A)	Transcriptional regulator of a variety of genes; phosphorylation by protein kinase A stimulates Opi1p function in negative regulation of phospholipid biosynthetic genes; involved in telomere maintenance
581	YHL046W-A		chrVIII	8444	8893	-1312	exon (YHL047C, exon 1 of 1)	---
582	YHL046W-A		chrVIII	9426	10005	-265	promoter-TSS (YHL046W-A)	---
583	YJL171C	YJL171C	chrX	100094	100809	442	TTS (YJL172W)	---
584	YJL163C	YJL163C	chrX	111816	113019	915	exon (YJL163C, exon 1 of 1)	---
585	YJL159W	HSP150	chrX	120491	122022	808	exon (YJL159W, exon 1 of 1)	O-mannosylated heat shock protein that is secreted and covalently attached to the cell wall via beta-1,3-glucan and disulfide bridges; required for cell wall stability; induced by heat shock, oxidative stress, and nitrogen limitation
586	YJL153C	INO1	chrX	134952	135777	568	promoter-TSS (YJL152W)	Inositol 1-phosphate synthase, involved in synthesis of inositol phosphates and inositol-containing phospholipids; transcription is coregulated with other phospholipid biosynthetic genes by Ino2p and Ino4p, which bind the UASINO DNA element
587	YJL131C	AIM23	chrX	166127	166508	-970	promoter-TSS (YJL131C)	Putative protein of unknown function; the authentic non-tagged protein is detected in highly purified mitochondria; null mutant is viable, displays severe respiratory growth defect and elevated frequency of mitochondrial genome loss
588	YJL131C	AIM23	chrX	166935	167295	-1767	exon (YJL130C, exon 1 of 1)	Putative protein of unknown function; the authentic non-tagged protein is detected in highly purified mitochondria; null mutant is viable, displays severe respiratory growth defect and elevated frequency of mitochondrial genome loss
589	YJL130C	URA2	chrX	169225	169674	2917	exon (YJL130C, exon 1 of 1)	Bifunctional carbamoylphosphate synthetase (CPSase)-aspartate transcarbamylase (ATCase), catalyzes the first two enzymatic steps in the de novo biosynthesis of pyrimidines; both activities are subject to feedback inhibition by UTP
590	YJL130C	URA2	chrX	169970	170475	2144	exon (YJL130C, exon 1 of 1)	Bifunctional carbamoylphosphate synthetase (CPSase)-aspartate transcarbamylase (ATCase), catalyzes the first two enzymatic steps in the de novo biosynthesis of pyrimidines; both activities are subject to feedback inhibition by UTP
591	YJL127C-B	YJL127C-B	chrX	181280	182094	22	promoter-TSS (YJL127C-B)	---
592	YJL119C		chrX	191950	192450	-305	promoter-TSS (YJL119C)	---
593	YJL117W	PHO86	chrX	192903	193285	563	TTS (YJL118W)	Endoplasmic reticulum (ER) resident protein required for ER exit of the high-affinity phosphate transporter Pho84p, specifically required for packaging of Pho84p into COPII vesicles
594	YJL116C	NCA3	chrX	194381	194795	285	exon (YJL116C, exon 1 of 1)	Protein that functions with Nca2p to regulate mitochondrial expression of subunits 6 (Atp6p) and 8 (Atp8p ) of the Fo-F1 ATP synthase; member of the SUN family; expression induced in cells treated with the mycotoxin patulin
595	YJL219W	HXT9	chrX	19690	20513	605	exon (YJL219W, exon 1 of 1)	Putative hexose transporter that is nearly identical to Hxt11p, has similarity to major facilitator superfamily (MFS) transporters, expression of HXT9 is regulated by transcription factors Pdr1p and Pdr3p
596	YJL218W	YJL218W	chrX	22323	22783	580	promoter-TSS (YJL217W)	---
597	YJL105W	SET4	chrX	223844	225579	-343	promoter-TSS (YJL105W)	Protein of unknown function, contains a SET domain
598	YJL217W	REE1	chrX	23313	23526	287	TTS (YJL218W)	Cytoplasmic protein involved in the regulation of enolase (ENO1); mRNA expression is induced by calcium shortage, copper deficiency (via Mac1p) and the presence of galactose (via Gal4p); mRNA expression is also regulated by the cell cycle
599	YJL101C	GSH1	chrX	235631	236534	273	exon (YJL101C, exon 1 of 1)	Gamma glutamylcysteine synthetase catalyzes the first step in glutathione (GSH) biosynthesis; expression induced by oxidants, cadmium, and mercury
600	YJL216C	IMA5	chrX	25268	27322	-209	promoter-TSS (YJL216C)	Alpha-glucosidase with specificity for isomaltose, maltose, and palatinose; member of the IMA isomaltase family; not required for isomaltose utilization, but Ima5p overexpression allows the ima1 null mutant to grow on isomaltose
601	YJL079C	PRY1	chrX	290234	290677	318	TTS (YJL078C)	Protein of unknown function
602	YJL078C	PRY3	chrX	291882	294377	851	promoter-TSS (YJL077W-B)	Protein of unknown function
603	YJL076W	NET1	chrX	295415	295781	353	promoter-TSS (YJL077C)	Core subunit of the RENT complex, which is a complex involved in nucleolar silencing and telophase exit; stimulates transcription by RNA polymerase I and regulates nucleolar structure
604	YJL066C	MPM1	chrX	314445	314807	246	promoter-TSS (YJL068C)	Mitochondrial membrane protein of unknown function, contains no hydrophobic stretches
605	YJL063C	MRPL8	chrX	316018	317007	-38	promoter-TSS (YJL065C)	Mitochondrial ribosomal protein of the large subunit
606	YJL062W	LAS21	chrX	317833	318246	756	exon (YJL062W, exon 1 of 1)	Integral plasma membrane protein involved in the synthesis of the glycosylphosphatidylinositol (GPI) core structure; mutations affect cell wall integrity
607	YJL054W	TIM54	chrX	334450	334871	396	TTS (YJL055W)	Component of the mitochondrial TIM22 complex involved in insertion of polytopic proteins into the inner membrane
608	YJL052C-A	YJL052C-A	chrX	337898	338201	-47	promoter-TSS (YJL052C-A)	---
609	YJL052W	TDH1	chrX	338622	339218	649	promoter-TSS (YJL052C-A)	Glyceraldehyde-3-phosphate dehydrogenase, isozyme 1, involved in glycolysis and gluconeogenesis; tetramer that catalyzes the reaction of glyceraldehyde-3-phosphate to 1,3 bis-phosphoglycerate; detected in the cytoplasm and cell wall
610	YJL045W	YJL045W	chrX	357191	357588	1366	TTS (YJL044C)	---
611	YJL042W	MHP1	chrX	360513	362232	124	TTS (YJL043W)	Microtubule-associated protein involved in assembly and stabilization of microtubules; overproduction results in cell cycle arrest at G2 phase; similar to Drosophila protein MAP and to mammalian MAP4 proteins
612	YJL042W	MHP1	chrX	363308	363535	2173	exon (YJL042W, exon 1 of 1)	Microtubule-associated protein involved in assembly and stabilization of microtubules; overproduction results in cell cycle arrest at G2 phase; similar to Drosophila protein MAP and to mammalian MAP4 proteins
613	YJL211C		chrX	37064	37691	-178	promoter-TSS (YJL211C)	---
614	YJL035C	TAD2	chrX	380745	381248	4	promoter-TSS (YJL035C)	Subunit of tRNA-specific adenosine-34 deaminase, forms a heterodimer with Tad3p that converts adenosine to inosine at the wobble position of several tRNAs
615	YJL034W	KAR2	chrX	381624	382005	488	promoter-TSS (YJL035C)	ATPase involved in protein import into the ER, also acts as a chaperone to mediate protein folding in the ER and may play a role in ER export of soluble proteins; regulates the unfolded protein response via interaction with Ire1p
616	YJL033W	HCA4	chrX	382739	383016	-959	promoter-TSS (YJL033W)	Putative nucleolar DEAD box RNA helicase; high-copy number suppression of a U14 snoRNA processing mutant suggests an involvement in 18S rRNA synthesis
617	YJL016W	YJL016W	chrX	404645	405330	-600	promoter-TSS (YJL016W)	---
618	YJR001W	AVT1	chrX	437180	437669	623	exon (YJR001W, exon 1 of 1)	Vacuolar transporter, imports large neutral amino acids into the vacuole; member of a family of seven S. cerevisiae genes (AVT1-7) related to vesicular GABA-glycine transporters
619	YJR004C	SAG1	chrX	444071	444385	633	exon (YJR004C, exon 1 of 1)	Alpha-agglutinin of alpha-cells, binds to Aga1p during agglutination, N-terminal half is homologous to the immunoglobulin superfamily and contains binding site for a-agglutinin, C-terminal half is highly glycosylated and contains GPI anchor
620	YJR009C	TDH2	chrX	453988	454646	364	TTS (YJR008W)	Glyceraldehyde-3-phosphate dehydrogenase (GAPDH), isozyme 2; involved in glycolysis and gluconeogenesis; tetramer that catalyzes reaction of glyceraldehyde-3-phosphate to 1,3 bis-phosphoglycerate; detected in cytoplasm and cell wall; protein abundance increases in response to DNA replication stress; GAPDH-derived antimicrobial peptides are active against a wide variety of wine-related yeasts and …
621	YJR015W	YJR015W	chrX	462645	463884	544	TTS (YJR014W)	---
622	YJR016C	ILV3	chrX	464960	466329	563	TTS (YJR017C)	Dihydroxyacid dehydratase, catalyzes third step in the common pathway leading to biosynthesis of branched-chain amino acids
623	YJR019C	TES1	chrX	467031	469313	109	TTS (YJR021C)	Peroxisomal acyl-CoA thioesterase likely to be involved in fatty acid oxidation rather than fatty acid synthesis; conserved protein also found in human peroxisomes; TES1 mRNA levels increase during growth on fatty acids
624	YJR046W	TAH11	chrX	520861	523506	136	promoter-TSS (YJR045C)	DNA replication licensing factor, required for pre-replication complex assembly
625	YJR059W	PTK2	chrX	545467	546213	53	promoter-TSS (YJR058C)	Putative serine/threonine protein kinase involved in regulation of ion transport across plasma membrane; enhances spermine uptake
626	YJL201W	ECM25	chrX	55493	55750	1243	TTS (YJL200C)	Non-essential protein of unknown function; promoter contains a consensus binding sequence for factor Abf1p
627	YJR070C	LIA1	chrX	569998	572085	-444	promoter-TSS (YJR070C)	Deoxyhypusine hydroxylase, a HEAT-repeat containing metalloenzyme that catalyzes hypusine formation; binds to and is required for the modification of Hyp2p (eIF5A); complements S. pombe mmd1 mutants defective in mitochondrial positioning
628	YJR073C	OPI3	chrX	572734	573269	-67	promoter-TSS (YJR072C)	Phospholipid methyltransferase (methylene-fatty-acyl-phospholipid synthase), catalyzes the last two steps in phosphatidylcholine biosynthesis
629	YJR077C	MIR1	chrX	578087	578509	-108	promoter-TSS (YJR077C)	Mitochondrial phosphate carrier, imports inorganic phosphate into mitochondria; functionally redundant with Pic2p but more abundant than Pic2p under normal conditions; phosphorylated
630	YJL200C	ACO2	chrX	57897	58213	758	exon (YJL200C, exon 1 of 1)	Putative mitochondrial aconitase isozyme; similarity to Aco1p, an aconitase required for the TCA cycle; expression induced during growth on glucose, by amino acid starvation via Gcn4p, and repressed on ethanol
631	YJR085C	YJR085C	chrX	584787	585278	404	TTS (YJR084W)	---
632	YJL199C		chrX	59864	61094	-297	promoter-TSS (YJL199C)	---
633	YJR092W	BUD4	chrX	600733	601038	2151	exon (YJR092W, exon 1 of 1)	Protein involved in bud-site selection and required for axial budding pattern; localizes with septins to bud neck in mitosis and may constitute an axial landmark for next round of budding; potential Cdc28p substrate
634	YJR094W-A	RPL43B	chrX	606471	607940	-1099	Intergenic	Protein component of the large (60S) ribosomal subunit, identical to Rpl43Ap and has similarity to rat L37a ribosomal protein
635	YJR103W	URA8	chrX	621164	621751	704	exon (YJR103W, exon 1 of 1)	Minor CTP synthase isozyme (see also URA7), catalyzes the ATP-dependent transfer of the amide nitrogen from glutamine to UTP, forming CTP, the final step in de novo biosynthesis of pyrimidines; involved in phospholipid biosynthesis
636	YJR104C	SOD1	chrX	622673	623226	64	promoter-TSS (YJR104C)	Cytosolic copper-zinc superoxide dismutase; some mutations are analogous to those that cause ALS (amyotrophic lateral sclerosis) in humans
637	YJR108W	ABM1	chrX	628990	629382	474	TTS (YJR107W)	Protein of unknown function, required for normal microtubule organization
638	YJR109C	CPA2	chrX	631944	632431	753	exon (YJR109C, exon 1 of 1)	Large subunit of carbamoyl phosphate synthetase, which catalyzes a step in the synthesis of citrulline, an arginine precursor
639	YJR111C	YJR111C	chrX	636227	636401	392	promoter-TSS (YJR112W)	---
640	YJR113C	RSM7	chrX	638710	639183	28	promoter-TSS (YJR113C)	Mitochondrial ribosomal protein of the small subunit, has similarity to E. coli S7 ribosomal protein
641	YJR116W	TDA4	chrX	640187	640625	-419	promoter-TSS (YJR116W)	---
642	YJR117W	STE24	chrX	641266	641616	-566	promoter-TSS (YJR117W)	Highly conserved zinc metalloprotease that functions in two steps of a-factor maturation, C-terminal CAAX proteolysis and the first step of N-terminal proteolytic processing; contains multiple transmembrane spans
643	YJR120W	YJR120W	chrX	646607	647279	-183	promoter-TSS (YJR119C)	---
644	YJR121W	ATP2	chrX	648067	648346	600	TTS (YJR120W)	Beta subunit of the F1 sector of mitochondrial F1F0 ATP synthase, which is a large, evolutionarily conserved enzyme complex required for ATP synthesis; phosphorylated
645	YJR123W	RPS5	chrX	652208	652515	461	TTS (YJR124C)	Protein component of the small (40S) ribosomal subunit, the least basic of the non-acidic ribosomal proteins; phosphorylated in vivo; essential for viability; has similarity to E. coli S7 and rat S5 ribosomal proteins
646	YJR126C	VPS70	chrX	657166	657905	1153	exon (YJR126C, exon 1 of 1)	Protein of unknown function involved in vacuolar protein sorting
647	YJR128W		chrX	661928	662851	-531	promoter-TSS (YJR128W)	---
648	YJR129C	YJR129C	chrX	664407	664580	525	TTS (YJR130C)	---
649	YJR131W	MNS1	chrX	668002	668405	560	exon (YJR131W, exon 1 of 1)	Alpha-1,2-mannosidase involved in ER quality control; catalyzes the removal of one mannose residue from Man9GlcNAc to produce a single isomer of Man8GlcNAc in N-linked oligosaccharide biosynthesis; integral to ER membrane
650	YJL196C	ELO1	chrX	68164	68463	468	TTS (YJL197W)	Elongase I, medium-chain acyl elongase, catalyzes carboxy-terminal elongation of unsaturated C12-C16 fatty acyl-CoAs to C16-C18 fatty acids
651	YJR145C	RPS4A	chrX	702468	702778	445	TTS (YJR144W)	Protein component of the small (40S) ribosomal subunit; mutation affects 20S pre-rRNA processing; homologous to mammalian ribosomal protein S4, no bacterial homolog; RPS4A has a paralog, RPS4B, that arose from the whole genome duplication
652	YJR147W	HMS2	chrX	704072	705343	512	TTS (YJR146W)	Protein with similarity to heat shock transcription factors; overexpression suppresses the pseudohyphal filamentation defect of a diploid mep1 mep2 homozygous null mutant
653	YJR150C	DAN1	chrX	709125	710010	139	exon (YJR150C, exon 1 of 1)	Cell wall mannoprotein with similarity to Tir1p, Tir2p, Tir3p, and Tir4p; expressed under anaerobic conditions, completely repressed during aerobic growth
654	YJR151C	DAN4	chrX	712711	713513	2628	exon (YJR151C, exon 1 of 1)	Cell wall mannoprotein with similarity to Tir1p, Tir2p, Tir3p, and Tir4p; expressed under anaerobic conditions, completely repressed during aerobic growth
655	YJR151C	DAN4	chrX	715529	717337	-693	promoter-TSS (YJR151C)	Cell wall mannoprotein with similarity to Tir1p, Tir2p, Tir3p, and Tir4p; expressed under anaerobic conditions, completely repressed during aerobic growth
656	YJR152W	DAL5	chrX	719423	719576	-166	promoter-TSS (YJR152W)	Allantoate permease; ureidosuccinate permease; also transports dipeptides, though with lower affinity than for allantoate and ureidosuccinate; expression is constitutive but sensitive to nitrogen catabolite repression
657	YJR155W	AAD10	chrX	726553	728096	-80	promoter-TSS (YJR155W)	Putative aryl-alcohol dehydrogenase with similarity to P. chrysosporium aryl-alcohol dehydrogenase; mutational analysis has not yet revealed a physiological role
658	YJR160C	MPH3	chrX	739044	740993	-203	promoter-TSS (YJR160C)	Alpha-glucoside permease; transports maltose, maltotriose, alpha-methylglucoside, and turanose; identical to Mph2p; encoded in a subtelomeric position in a region likely to have undergone duplication
659	YJL191W	RPS14B	chrX	74172	74513	556	promoter-TSS (YJL192C)	Ribosomal protein 59 of the small subunit, required for ribosome assembly and 20S pre-rRNA processing; mutations confer cryptopleurine resistance; nearly identical to Rps14Ap and similar to E. coli S11 and rat S14 ribosomal proteins
660	YJL186W	MNN5	chrX	80872	81124	843	exon (YJL186W, exon 1 of 1)	Alpha-1,2-mannosyltransferase, responsible for addition of the second alpha-1,2-linked mannose of the branches on the mannan backbone of oligosaccharides, localizes to an early Golgi compartment
661	YJL178C	ATG27	chrX	89795	90137	131	promoter-TSS (YJL177W)	Type I membrane protein involved in autophagy and the cytoplasm-to-vacuole targeting (Cvt) pathway; may be involved in membrane delivery to the phagophore assembly site
662	YKL182W	FAS1	chrXI	101114	101927	850	exon (YKL182W, exon 1 of 1)	Beta subunit of fatty acid synthetase, which catalyzes the synthesis of long-chain saturated fatty acids; contains acetyltransacylase, dehydratase, enoyl reductase, malonyl transacylase, and palmitoyl transacylase activities
663	YKL182W	FAS1	chrXI	102615	102886	2080	exon (YKL182W, exon 1 of 1)	Beta subunit of fatty acid synthetase, which catalyzes the synthesis of long-chain saturated fatty acids; contains acetyltransacylase, dehydratase, enoyl reductase, malonyl transacylase, and palmitoyl transacylase activities
664	YKL181W	PRS1	chrXI	105033	105532	-2033	exon (YKL182W, exon 1 of 1)	5-phospho-ribosyl-1(alpha)-pyrophosphate synthetase, synthesizes PRPP, which is required for nucleotide, histidine, and tryptophan biosynthesis; one of five related enzymes, which are active as heteromultimeric complexes
665	YKL176C	LST4	chrXI	117594	117900	239	exon (YKL176C, exon 1 of 1)	Protein possibly involved in a post-Golgi secretory pathway; required for the transport of nitrogen-regulated amino acid permease Gap1p from the Golgi to the cell surface
666	YKL168C	KKQ8	chrXI	133055	133377	246	TTS (YKL167C)	Putative serine/threonine protein kinase with unknown cellular role
667	YKL166C	TPK3	chrXI	134740	135590	540	TTS (YKL165C-A)	cAMP-dependent protein kinase catalytic subunit; promotes vegetative growth in response to nutrients via the Ras-cAMP signaling pathway; partially redundant with Tpk1p and Tpk2p; localizes to P-bodies during stationary phase
668	YKL163W	PIR3	chrXI	143893	145360	226	exon (YKL163W, exon 1 of 1)	O-glycosylated covalently-bound cell wall protein required for cell wall stability; expression is cell cycle regulated, peaking in M/G1 and also subject to regulation by the cell integrity pathway
669	YKL153W		chrXI	163730	164235	383	TTS (YKL151C)	---
670	YKL151C	YKL151C	chrXI	165001	165482	688	promoter-TSS (YKL152C)	---
671	YKL151C	YKL151C	chrXI	165862	166060	-31	promoter-TSS (YKL151C)	---
672	YKL148C	SDH1	chrXI	169865	171026	683	exon (YKL148C, exon 1 of 1)	Flavoprotein subunit of succinate dehydrogenase (Sdh1p, Sdh2p, Sdh3p, Sdh4p), which couples the oxidation of succinate to the transfer of electrons to ubiquinone as part of the TCA cycle and the mitochondrial respiratory chain
673	YKL147C		chrXI	172054	172312	-15	promoter-TSS (YKL147C)	---
674	YKL145W	RPT1	chrXI	173389	173676	-680	promoter-TSS (YKL145W)	One of six ATPases of the 19S regulatory particle of the 26S proteasome involved in the degradation of ubiquitinated substrates; required for optimal CDC20 transcription; interacts with Rpn12p and the E3 ubiquitin-protein ligase Ubr1p
675	YKL128C	PMU1	chrXI	201231	201516	397	exon (YKL128C, exon 1 of 1)	Putative phosphomutase, contains a region homologous to the active site of phosphomutases; overexpression suppresses the histidine auxotrophy of an ade3 ade16 ade17 triple mutant and the temperature sensitivity of a tps2 mutant
676	YKL127W	PGM1	chrXI	203567	203869	177	exon (YKL127W, exon 1 of 1)	Phosphoglucomutase, minor isoform; catalyzes the conversion from glucose-1-phosphate to glucose-6-phosphate, which is a key step in hexose metabolism
677	YKL217W	JEN1	chrXI	20688	21012	-1384	Intergenic	Lactate transporter, required for uptake of lactate and pyruvate; phosphorylated; expression is derepressed by transcriptional activator Cat8p during respiratory growth, and repressed in the presence of glucose, fructose, and mannose
678	YKL217W	JEN1	chrXI	21512	21852	-552	promoter-TSS (YKL217W)	Lactate transporter, required for uptake of lactate and pyruvate; phosphorylated; expression is derepressed by transcriptional activator Cat8p during respiratory growth, and repressed in the presence of glucose, fructose, and mannose
679	YKL104C	GFA1	chrXI	244071	244273	1201	exon (YKL104C, exon 1 of 1)	Glutamine-fructose-6-phosphate amidotransferase, catalyzes the formation of glucosamine-6-P and glutamate from fructose-6-P and glutamine in the first step of chitin biosynthesis
680	YKL103C	APE1	chrXI	246394	247254	858	exon (YKL103C, exon 1 of 1)	Vacuolar aminopeptidase yscI; zinc metalloproteinase that belongs to the peptidase family M18; often used as a marker protein in studies of autophagy and cytosol to vacuole targeting (CVT) pathway
681	YKL097C		chrXI	258196	258684	473	promoter-TSS (YKL096W-A)	---
682	YKL095W	YJU2	chrXI	261430	262003	-560	promoter-TSS (YKL095W)	Essential protein required for pre-mRNA splicing; associates transiently with the spliceosomal NTC ("nineteen complex") and acts after Prp2p to promote the first catalytic reaction of splicing
683	YKL094W	YJU3	chrXI	263177	264379	429	TTS (YKL095W)	Monoglyceride lipase (MGL), functional ortholog of mammalian MGL, localizes to lipid particles and membranes, also member of the eukaryotic serine hydrolase family
684	YKL093W	MBR1	chrXI	264667	265321	205	TTS (YKL094W)	Protein involved in mitochondrial functions and stress response; overexpression suppresses growth defects of hap2, hap3, and hap4 mutants
685	YKL085W	MDH1	chrXI	279375	279694	412	promoter-TSS (YKL084W)	Mitochondrial malate dehydrogenase, catalyzes interconversion of malate and oxaloacetate; involved in the tricarboxylic acid (TCA) cycle; phosphorylated
686	YKL077W	YKL077W	chrXI	291778	292322	597	TTS (YKL078W)	---
687	YKL068W	NUP100	chrXI	311477	311841	1460	exon (YKL068W, exon 1 of 1)	Subunit of the nuclear pore complex (NPC) that is localized to both sides of the pore; contains a repetitive GLFG motif that interacts with mRNA export factor Mex67p and with karyopherin Kap95p; homologous to Nup116p
688	YKL062W	MSN4	chrXI	324126	324507	1089	exon (YKL062W, exon 1 of 1)	Transcriptional activator related to Msn2p; activated in stress conditions, which results in translocation from the cytoplasm to the nucleus; binds DNA at stress response elements of responsive genes, inducing gene expression
689	YKL060C	FBA1	chrXI	326497	327328	574	TTS (YKL061W)	Fructose 1,6-bisphosphate aldolase, required for glycolysis and gluconeogenesis; catalyzes conversion of fructose 1,6 bisphosphate to glyceraldehyde-3-P and dihydroxyacetone-P; locates to mitochondrial outer surface upon oxidative stress
690	YKL213C	DOA1	chrXI	33366	33868	490	promoter-TSS (YKL212W)	WD repeat protein required for ubiquitin-mediated protein degradation, forms complex with Cdc48p, plays a role in controlling cellular ubiquitin concentration; also promotes efficient NHEJ in postdiauxic/stationary phase
691	YKL056C	TMA19	chrXI	334579	334821	215	promoter-TSS (YKL057C)	Protein that associates with ribosomes; homolog of translationally controlled tumor protein; green fluorescent protein (GFP)-fusion protein localizes to the cytoplasm and relocates to the mitochondrial outer surface upon oxidative stress
692	YKL052C	ASK1	chrXI	339891	340260	470	promoter-TSS (YKL053C-A)	Essential subunit of the Dam1 complex (aka DASH complex), couples kinetochores to the force produced by MT depolymerization thereby aiding in chromosome segregation; phosphorylated during the cell cycle by cyclin-dependent kinases
693	YKL051W	SFK1	chrXI	341443	342000	410	exon (YKL051W, exon 1 of 1)	Plasma membrane protein that may act together with or upstream of Stt4p to generate normal levels of the essential phospholipid PI4P, at least partially mediates proper localization of Stt4p to the plasma membrane
694	YKL046C	DCW1	chrXI	351371	352425	726	TTS (YKL047W)	Putative mannosidase, GPI-anchored membrane protein required for cell wall biosynthesis in bud formation;homologous to Dfg5p
695	YKL212W	SAC1	chrXI	35423	36083	1210	TTS (YKL211C)	Phosphatidylinositol phosphate (PtdInsP) phosphatase involved in hydrolysis of PtdIns[4]P; transmembrane protein localizes to ER and Golgi; involved in protein trafficking and processing, secretion, and cell wall maintenance
696	YKL045W	PRI2	chrXI	354542	355030	1293	exon (YKL045W, exon 1 of 1)	Subunit of DNA primase, which is required for DNA synthesis and double-strand break repair
697	YKL044W	YKL044W	chrXI	355451	355703	-745	promoter-TSS (YKL044W)	Protein of unknown function; SWAT-GFP, seamless-GFP and mCherry fusion proteins localize to the mitochondria; mRNA identified as translated by ribosome profiling data; MMO1 is a non-essential gene
698	YKL043W	PHD1	chrXI	356867	357572	472	TTS (YKL044W)	Transcriptional activator that enhances pseudohyphal growth; regulates expression of FLO11, an adhesin required for pseudohyphal filament formation; similar to StuA, an A. nidulans developmental regulator; potential Cdc28p substrate
699	YKL038W	RGT1	chrXI	366061	366847	849	exon (YKL038W, exon 1 of 1)	Glucose-responsive transcription factor that regulates expression of several glucose transporter (HXT) genes in response to glucose; binds to promoters and acts both as a transcriptional activator and repressor
700	YKL211C	TRP3	chrXI	36809	37735	881	TTS (YKL212W)	Bifunctional enzyme exhibiting both indole-3-glycerol-phosphate synthase and anthranilate synthase activities, forms multifunctional hetero-oligomeric anthranilate synthase:indole-3-glycerol phosphate synthase enzyme complex with Trp2p
701	YKL037W	AIM26	chrXI	368539	370325	67	promoter-TSS (YKL037W)	Putative protein of unknown function; null mutant is viable and displays elevated frequency of mitochondrial genome loss; null mutation confers sensitivity to tunicamycin and DTT
702	YKL032C	IXR1	chrXI	380402	381414	950	exon (YKL032C, exon 1 of 1)	Protein that binds DNA containing intrastrand cross-links formed by cisplatin, contains two HMG (high mobility group box) domains, which confer the ability to bend cisplatin-modified DNA; mediates aerobic transcriptional repression of COX5b
703	YKL030W		chrXI	382669	384246	960	TTS (YKL031W)	---
704	YKL024C	URA6	chrXI	392729	393101	225	promoter-TSS (YKL025C)	Uridylate kinase, catalyzes the seventh enzymatic step in the de novo biosynthesis of pyrimidines, converting uridine monophosphate (UMP) into uridine-5'-diphosphate (UDP)
705	YKL019W	RAM2	chrXI	402695	403527	543	promoter-TSS (YKL018W)	Alpha subunit of both the farnesyltransferase and type I geranylgeranyltransferase that catalyze prenylation of proteins containing a CAAX consensus motif; essential protein required for membrane localization of Ras proteins and a-factor
706	YKR013W	PRY2	chrXI	463295	463713	-455	promoter-TSS (YKR011C)	Protein of unknown function
707	YKR012C		chrXI	463966	464171	47	promoter-TSS (YKR012C)	---
708	YKR038C	KAE1	chrXI	512493	513000	412	promoter-TSS (YKR037C)	Highly conserved putative glycoprotease proposed to be involved in transcription as a component of the EKC protein complex with Bud32p, Cgi121p, Pcc1p, and Gon7p; also identified as a component of the KEOPS protein complex
709	YKR042W	UTH1	chrXI	519637	520572	578	TTS (YKR043C)	Mitochondrial outer membrane and cell wall localized SUN family member involved in cell wall biogenesis and required for mitochondrial autophagy; involved in the oxidative stress response, life span during starvation, and cell death
710	YKR046C	PET10	chrXI	524446	524772	465	promoter-TSS (YKR045C)	Protein of unknown function that co-purifies with lipid particles; expression pattern suggests a role in respiratory growth; computational analysis of large-scale protein-protein interaction data suggests a role in ATP/ADP exchange
711	YKR048C	NAP1	chrXI	525779	526360	570	promoter-TSS (YKR046C)	Protein that interacts with mitotic cyclin Clb2p; required for the regulation of microtubule dynamics during mitosis; controls bud morphogenesis; involved in the transport of H2A and H2B histones to the nucleus; phosphorylated by CK2
712	YKR050W	TRK2	chrXI	527117	528380	-66	promoter-TSS (YKR049C)	Component of the Trk1p-Trk2p potassium transport system
713	YKR052C	MRS4	chrXI	532912	533353	331	TTS (YKR051W)	Iron transporter that mediates Fe2+ transport across the inner mitochondrial membrane; mitochondrial carrier family member, similar to and functionally redundant with Mrs3p; active under low-iron conditions; may transport other cations
714	YKR052C	MRS4	chrXI	534217	534490	-890	promoter-TSS (YKR052C)	Iron transporter that mediates Fe2+ transport across the inner mitochondrial membrane; mitochondrial carrier family member, similar to and functionally redundant with Mrs3p; active under low-iron conditions; may transport other cations
715	YKR053C	YSR3	chrXI	534874	536428	-370	promoter-TSS (YKR053C)	Dihydrosphingosine 1-phosphate phosphatase, membrane protein involved in sphingolipid metabolism; has similarity to Lcb3p
716	YKR066C	CCP1	chrXI	566685	567114	298	exon (YKR066C, exon 1 of 1)	Mitochondrial cytochrome-c peroxidase; degrades reactive oxygen species in mitochondria, involved in the response to oxidative stress
717	YKR076W	ECM4	chrXI	581410	581657	-749	promoter-TSS (YKR075C)	Omega class glutathione transferase; not essential; similar to Ygr154cp; green fluorescent protein (GFP)-fusion protein localizes to the cytoplasm
718	YKR080W	MTD1	chrXI	590484	590949	322	TTS (YKR081C)	NAD-dependent 5,10-methylenetetrahydrafolate dehydrogenase, plays a catalytic role in oxidation of cytoplasmic one-carbon units; expression is regulated by Bas1p and Bas2p, repressed by adenine, and may be induced by inositol and choline
719	YKR093W	PTR2	chrXI	615744	616124	204	exon (YKR093W, exon 1 of 1)	Integral membrane peptide transporter, mediates transport of di- and tri-peptides; conserved protein that contains 12 transmembrane domains; PTR2 expression is regulated by the N-end rule pathway via repression by Cup9p
720	YKR097W	PCK1	chrXI	630104	630264	-968	promoter-TSS (YKR097W)	Phosphoenolpyruvate carboxykinase, key enzyme in gluconeogenesis, catalyzes early reaction in carbohydrate biosynthesis, glucose represses transcription and accelerates mRNA degradation, regulated by Mcm1p and Cat8p, located in the cytosol
721	YKR102W	FLO10	chrXI	646560	649701	1775	exon (YKR102W, exon 1 of 1)	Lectin-like protein with similarity to Flo1p, thought to be involved in flocculation
722	YKR106W	GEX2	chrXI	664386	664595	3049	Intergenic	Proton:glutathione antiporter; localized to the vacuolar and plasma membranes; expressed at a very low level; potential role in resistance to oxidative stress and modulation of the PKA pathway; GEX2 has a paralog, GEX1, that arose from a segmental duplication
723	YKL201C	MNN4	chrXI	66837	67346	374	exon (YKL201C, exon 1 of 1)	Putative positive regulator of mannosylphosphate transferase (Mnn6p), involved in mannosylphosphorylation of N-linked oligosaccharides; expression increases in late-logarithmic and stationary growth phases
724	YKL198C	PTK1	chrXI	68126	69810	1252	exon (YKL198C, exon 1 of 1)	Putative serine/threonine protein kinase that regulates spermine uptake; involved in polyamine transport; possible mitochondrial protein
725	YKL191W	DPH2	chrXI	81341	81771	521	exon (YKL191W, exon 1 of 1)	Protein required, along with Dph1p, Kti11p, Jjj3p, and Dph5p, for synthesis of diphthamide, which is a modified histidine residue of translation elongation factor 2 (Eft1p or Eft2p); may act in a complex with Dph1p and Kti11p
726	YKL187C	FAT3	chrXI	91054	91320	349	exon (YKL187C, exon 1 of 1)	---
727	YKL183W	LOT5	chrXI	99016	99357	466	promoter-TSS (YKL183C-A)	Protein of unknown function; gene expression increases in cultures shifted to a lower temperature
728	YLR437C-A		chrXII	1012486	1013575	-345	promoter-TSS (YLR437C-A)	---
729	YLR439W	MRPL4	chrXII	1014983	1015477	739	TTS (YLR440C)	Mitochondrial ribosomal protein of the large subunit
730	YLR443W	ECM7	chrXII	1022688	1022929	184	promoter-TSS (YLR442C)	Non-essential putative integral membrane protein; mutant has cell wall defects; transcription is induced under conditions of zinc deficiency
731	YLR451W	LEU3	chrXII	1035252	1035634	-650	promoter-TSS (YLR451W)	Zinc-finger transcription factor that regulates genes involved in branched chain amino acid biosynthesis and ammonia assimilation; positively regulated by alpha-isopropylmalate, an intermediate in leucine biosynthesis
732	YLL018C	DPS1	chrXII	110450	110640	1030	exon (YLL018C, exon 1 of 1)	Aspartyl-tRNA synthetase, primarily cytoplasmic; homodimeric enzyme that catalyzes the specific aspartylation of tRNA(Asp); class II aminoacyl tRNA synthetase; binding to its own mRNA may confer autoregulation
733	YLR027C	AAT2	chrXII	196973	197915	641	promoter-TSS (YLR026C)	Cytosolic aspartate aminotransferase, involved in nitrogen metabolism; localizes to peroxisomes in oleate-grown cells
734	YLR027C	AAT2	chrXII	198787	199659	-1138	TTS (YLR028C)	Cytosolic aspartate aminotransferase, involved in nitrogen metabolism; localizes to peroxisomes in oleate-grown cells
735	YLR029C	RPL15A	chrXII	202070	202398	356	promoter-TSS (YLR028C)	Protein component of the large (60S) ribosomal subunit, nearly identical to Rpl15Bp and has similarity to rat L15 ribosomal protein; binds to 5.8 S rRNA
736	YLL060C	GTT2	chrXII	21246	21405	513	exon (YLL060C, exon 1 of 1)	Glutathione S-transferase capable of homodimerization; functional overlap with Gtt2p, Grx1p, and Grx2p
737	YLR044C	PDC1	chrXII	232510	233906	873	exon (YLR044C, exon 1 of 1)	Major of three pyruvate decarboxylase isozymes, key enzyme in alcoholic fermentation, decarboxylates pyruvate to acetaldehyde; subject to glucose-, ethanol-, and autoregulation; involved in amino acid catabolism
738	YLR046C	YLR046C	chrXII	239094	239724	-596	promoter-TSS (YLR046C)	---
739	YLR048W	RPS0B	chrXII	242796	243168	750	TTS (YLR049C)	Protein component of the small (40S) ribosomal subunit, nearly identical to Rps0Ap; required for maturation of 18S rRNA along with Rps0Ap; deletion of either RPS0 gene reduces growth rate, deletion of both genes is lethal
740	YLR055C	SPT8	chrXII	252027	252785	674	exon (YLR055C, exon 1 of 1)	Subunit of the SAGA transcriptional regulatory complex but not present in SAGA-like complex SLIK/SALSA, required for SAGA-mediated inhibition at some promoters
741	YLR056W	ERG3	chrXII	254072	254588	469	promoter-TSS (YLR057W)	C-5 sterol desaturase, catalyzes the introduction of a C-5(6) double bond into episterol, a precursor in ergosterol biosynthesis; mutants are viable, but cannot grow on non-fermentable carbon sources
742	YLR060W	FRS1	chrXII	261379	261721	571	exon (YLR060W, exon 1 of 1)	Beta subunit of cytoplasmic phenylalanyl-tRNA synthetase, forms a tetramer with Frs2p to generate active enzyme; able to hydrolyze mis-aminoacylated tRNA-Phe, which could contribute to translational quality control
743	YLR061W	RPL22A	chrXII	261999	262401	-994	promoter-TSS (YLR061W)	Protein component of the large (60S) ribosomal subunit, has similarity to Rpl22Bp and to rat L22 ribosomal protein
744	YLR081W	GAL2	chrXII	289594	289974	-428	promoter-TSS (YLR081W)	Galactose permease, required for utilization of galactose; also able to transport glucose
745	YLR084C	RAX2	chrXII	299227	299575	850	exon (YLR084C, exon 1 of 1)	N-glycosylated protein involved in the maintenance of bud site selection during bipolar budding; localization requires Rax1p; RAX2 mRNA stability is regulated by Mpt5p
746	YLR089C	ALT1	chrXII	319253	319694	541	exon (YLR089C, exon 1 of 1)	Alanine transaminase (glutamic pyruvic transaminase); involved in alanine biosynthetic and catabolic processes; the authentic, non-tagged protein is detected in highly purified mitochondria in high-throughput studies
747	YLR092W	SUL2	chrXII	322792	323075	-610	promoter-TSS (YLR092W)	High affinity sulfate permease; sulfate uptake is mediated by specific sulfate transporters Sul1p and Sul2p, which control the concentration of endogenous activated sulfate intermediates
748	YLR099C	ICT1	chrXII	339907	341680	134	promoter-TSS (YLR099W-A)	Lysophosphatidic acid acyltransferase, responsible for enhanced phospholipid synthesis during organic solvent stress; null displays increased sensitivity to Calcofluor white; highly expressed during organic solvent stress
749	YLR101C		chrXII	342032	342808	541	TTS (YLR099W-A)	---
750	YLR109W	AHP1	chrXII	368947	369174	280	promoter-TSS (YLR108C)	Thiol-specific peroxiredoxin, reduces hydroperoxides to protect against oxidative damage; function in vivo requires covalent conjugation to Urm1p
751	YLR110C	CCW12	chrXII	369700	369989	253	promoter-TSS (YLR111W)	Cell wall mannoprotein, mutants are defective in mating and agglutination, expression is downregulated by alpha-factor
752	YLR112W		chrXII	370526	370966	-45	promoter-TSS (YLR110C)	---
753	YLL052C	AQY2	chrXII	37103	37924	-1153	exon (YLL051C, exon 1 of 1)	Water channel that mediates the transport of water across cell membranes, only expressed in proliferating cells, controlled by osmotic signals, may be involved in freeze tolerance; disrupted by a stop codon in many S. cerevisiae strains
754	YLR120C	YPS1	chrXII	386780	387975	842	exon (YLR120C, exon 1 of 1)	Aspartic protease, member of the yapsin family of proteases involved in cell wall growth and maintenance; attached to the plasma membrane via a glycosylphosphatidylinositol (GPI) anchor
755	YLR120W-A		chrXII	388771	389976	702	TTS (YLR120W-A)	---
756	YLR125W	YLR125W	chrXII	393157	393384	-213	promoter-TSS (YLR125W)	---
757	YLR130C	ZRT2	chrXII	403509	403885	365	TTS (YLR131C)	Low-affinity zinc transporter of the plasma membrane; transcription is induced under low-zinc conditions by the Zap1p transcription factor
758	YLR138W	NHA1	chrXII	419514	419764	1202	exon (YLR138W, exon 1 of 1)	Na+/H+ antiporter involved in sodium and potassium efflux through the plasma membrane; required for alkali cation tolerance at acidic pH
759	YLR153C	ACS2	chrXII	445693	446604	1426	exon (YLR153C, exon 1 of 1)	Acetyl-coA synthetase isoform which, along with Acs1p, is the nuclear source of acetyl-coA for histone acetylation; mutants affect global transcription; required for growth on glucose; expressed under anaerobic conditions
760	YLR155C	ASP3-1	chrXII	469828	470153	414	exon (YLR155C, exon 1 of 1)	Cell-wall L-asparaginase II involved in asparagine catabolism; expression induced during nitrogen starvation; ORF contains a short non-coding RNA that enhances expression of full-length gene; likely arose in via horizontal gene transfer from the wine yeast Wickerhamomyces anomalus or a close relative; reference strain S288C has four copies of ASP3; ASP3-1 has a paralog, ASP3-3, that arose from a …
761	YLL043W	FPS1	chrXII	49350	50516	-5	promoter-TSS (YLL043W)	Plasma membrane channel, member of major intrinsic protein (MIP) family; involved in efflux of glycerol and in uptake of acetic acid and the trivalent metalloids arsenite and antimonite; phosphorylated by Hog1p MAPK under acetate stress
762	YLR174W	IDP2	chrXII	504526	505337	341	TTS (YLR173W)	Cytosolic NADP-specific isocitrate dehydrogenase, catalyzes oxidation of isocitrate to alpha-ketoglutarate; levels are elevated during growth on non-fermentable carbon sources and reduced during growth on glucose
763	YLR177W	YLR177W	chrXII	510547	511616	28	promoter-TSS (YLR176C)	---
764	YLR179C	YLR179C	chrXII	514185	514559	341	promoter-TSS (YLR178C)	---
765	YLR188W	MDL1	chrXII	529970	530140	1755	TTS (YLR189C)	Mitochondrial inner membrane half-type ATP-binding cassette (ABC) transporter, mediates export of peptides generated upon proteolysis of mitochondrial proteins, plays a role in the regulation of cellular resistance to oxidative stress
766	YLL041C	SDH2	chrXII	53099	55721	-479	promoter-TSS (YLL041C)	Iron-sulfur protein subunit of succinate dehydrogenase (Sdh1p, Sdh2p, Sdh3p, Sdh4p), which couples the oxidation of succinate to the transfer of electrons to ubiquinone as part of the TCA cycle and the mitochondrial respiratory chain
767	YLR193C	UPS1	chrXII	540163	540390	259	promoter-TSS (YLR192C)	Mitochondrial intermembrane space protein that regulates mitochondrial cardiolipin levels, null has defects in Mgm1p processing, integrity of mitochondrial inner membrane complexes, and mitochondrial morphology; ortholog of human PRELI
768	YLR193C	UPS1	chrXII	540739	541341	-504	promoter-TSS (YLR193C)	Mitochondrial intermembrane space protein that regulates mitochondrial cardiolipin levels, null has defects in Mgm1p processing, integrity of mitochondrial inner membrane complexes, and mitochondrial morphology; ortholog of human PRELI
769	YLR203C	MSS51	chrXII	551698	552153	34	promoter-TSS (YLR203C)	Specific translational activator for the mitochondrial COX1 mRNA; loosely associated with the matrix face of the mitochondrial inner membrane; influences both COX1 mRNA translation and Cox1p assembly into cytochrome c oxidase
770	YLR205C	HMX1	chrXII	552975	554414	-18	promoter-TSS (YLR205C)	ER localized heme oxygenase, involved in heme degradation during iron starvation and in the oxidative stress response; expression is regulated by AFT1 and oxidative stress; relocates to the perinuclear region in the presence of oxidants
771	YLR208W	SEC13	chrXII	558298	558958	-923	promoter-TSS (YLR208W)	Component of both the Nup84 nuclear pore sub-complex and the Sec13p-Sec31p complex of the COPII vesicle coat, required for vesicle formation in ER to Golgi transport and nuclear pore complex organization
772	YLR212C	TUB4	chrXII	565350	566199	506	TTS (YLR213C)	Gamma-tubulin, involved in nucleating microtubules from both the cytoplasmic and nuclear faces of the spindle pole body
773	YLR213C	CRR1	chrXII	566985	567833	513	exon (YLR213C, exon 1 of 1)	Putative glycoside hydrolase of the spore wall envelope; required for normal spore wall assembly, possibly for cross-linking between the glucan and chitosan layers; expressed during sporulation
774	YLR220W	CCC1	chrXII	575405	575652	-1296	exon (YLR219W, exon 1 of 1)	Putative vacuolar Fe2+/Mn2+ transporter; suppresses respiratory deficit of yfh1 mutants, which lack the ortholog of mammalian frataxin, by preventing mitochondrial iron accumulation
775	YLR235C		chrXII	611039	611908	456	promoter-TSS (YLR237W)	---
776	YLR244C	MAP1	chrXII	625420	625612	815	TTS (YLR243W)	Methionine aminopeptidase, catalyzes the cotranslational removal of N-terminal methionine from nascent polypeptides; function is partially redundant with that of Map2p
777	YLR249W	YEF3	chrXII	637165	637966	786	exon (YLR249W, exon 1 of 1)	Gamma subunit of translational elongation factor eEF1B, stimulates the binding of aminoacyl-tRNA (AA-tRNA) to ribosomes by releasing eEF1A (Tef1p/Tef2p) from the ribosomal complex; contains two ABC cassettes; binds and hydrolyzes ATP
778	YLR250W	SSP120	chrXII	638683	639005	-1473	exon (YLR249W, exon 1 of 1)	Protein of unknown function; green fluorescent protein (GFP)-fusion protein localizes to the cytoplasm in a punctate pattern
779	YLL039C	UBI4	chrXII	64804	65118	246	TTS (YLL038C)	Ubiquitin, becomes conjugated to proteins, marking them for selective degradation via the ubiquitin-26S proteasome system; essential for the cellular stress response; encoded as a polyubiquitin precursor comprised of 5 head-to-tail repeats
780	YLR258W	GSY2	chrXII	662019	662177	1382	exon (YLR258W, exon 1 of 1)	Glycogen synthase, similar to Gsy1p; expression induced by glucose limitation, nitrogen starvation, heat shock, and stationary phase; activity regulated by cAMP-dependent, Snf1p and Pho85p kinases as well as by the Gac1p-Glc7p phosphatase
781	YLR259C	HSP60	chrXII	663375	664728	950	exon (YLR259C, exon 1 of 1)	Tetradecameric mitochondrial chaperonin required for ATP-dependent folding of precursor polypeptides and complex assembly; prevents aggregation and mediates protein refolding after heat shock; role in mtDNA transmission; phosphorylated
782	YLR277C	YSH1	chrXII	698954	699160	438	TTS (YLR278C)	Putative endoribonuclease, subunit of the mRNA cleavage and polyadenylation specificity complex; required for 3' processing, splicing, and transcriptional termination of mRNAs and snoRNAs
783	YLR277C	YSH1	chrXII	700266	700918	-1097	exon (YLR278C, exon 1 of 1)	Putative endoribonuclease, subunit of the mRNA cleavage and polyadenylation specificity complex; required for 3' processing, splicing, and transcriptional termination of mRNAs and snoRNAs
784	YLR277C	YSH1	chrXII	701502	701979	-2246	exon (YLR278C, exon 1 of 1)	Putative endoribonuclease, subunit of the mRNA cleavage and polyadenylation specificity complex; required for 3' processing, splicing, and transcriptional termination of mRNAs and snoRNAs
785	YLR280C		chrXII	704682	705073	-45	promoter-TSS (YLR278C)	---
786	YLR288C	MEC3	chrXII	714283	714567	479	promoter-TSS (YLR289W)	DNA damage and meiotic pachytene checkpoint protein; subunit of a heterotrimeric complex (Rad17p-Mec3p-Ddc1p) that forms a sliding clamp, loaded onto partial duplex DNA by a clamp loader complex; homolog of human and S. pombe Hus1
787	YLR299C-A		chrXII	726826	730063	-442	promoter-TSS (YLR299C-A)	---
788	YLR302C		chrXII	733059	733354	-654	promoter-TSS (YLR302C)	---
789	YLR304C	ACO1	chrXII	735752	737322	1011	exon (YLR304C, exon 1 of 1)	Aconitase, required for the tricarboxylic acid (TCA) cycle and also independently required for mitochondrial genome maintenance; phosphorylated; component of the mitochondrial nucleoid; mutation leads to glutamate auxotrophy
790	YLR304C	ACO1	chrXII	738290	738622	-908	promoter-TSS (YLR304C)	Aconitase, required for the tricarboxylic acid (TCA) cycle and also independently required for mitochondrial genome maintenance; phosphorylated; component of the mitochondrial nucleoid; mutation leads to glutamate auxotrophy
791	YLR304C	ACO1	chrXII	739570	739927	-2201	exon (YLR305C, exon 1 of 1)	Aconitase, required for the tricarboxylic acid (TCA) cycle and also independently required for mitochondrial genome maintenance; phosphorylated; component of the mitochondrial nucleoid; mutation leads to glutamate auxotrophy
792	YLR312C	YLR312C	chrXII	758165	759129	186	promoter-TSS (YLR312W-A)	---
793	YLR312W-A	MRPL15	chrXII	759454	759790	142	promoter-TSS (YLR312C)	Mitochondrial ribosomal protein of the large subunit
794	YLR317W		chrXII	765396	765625	-144	promoter-TSS (YLR317W)	---
795	YLR327C	TMA10	chrXII	783686	784376	-644	promoter-TSS (YLR327C)	Protein of unknown function that associates with ribosomes; putative homolog of the F1F0-ATPase synthase regulator Stf2p
796	YLR330W	CHS5	chrXII	787855	788621	574	TTS (YLR329W)	Component of the exomer complex, which also contains Csh6p, Bch1p, Bch2p, and Bud7p and is involved in export of selected proteins, such as chitin synthase Chs3p, from the Golgi to the plasma membrane
797	YLR337C	VRP1	chrXII	804686	805104	211	promoter-TSS (YLR340W)	Proline-rich actin-associated protein involved in cytoskeletal organization and cytokinesis; related to mammalian Wiskott-Aldrich syndrome protein (WASP)-interacting protein (WIP)
798	YLR339C		chrXII	806377	806745	-226	promoter-TSS (YLR339C)	---
799	YLR342W	FKS1	chrXII	810111	810373	245	exon (YLR342W, exon 1 of 1)	Catalytic subunit of 1,3-beta-D-glucan synthase, functionally redundant with alternate catalytic subunit Gsc2p; binds to regulatory subunit Rho1p; involved in cell wall synthesis and maintenance; localizes to sites of cell wall remodeling
800	YLR342W-A	YLR342W-A	chrXII	813232	813543	-2422	exon (YLR342W, exon 1 of 1)	---
801	YLR347W-A		chrXII	825313	825463	599	TTS (YLR347W-A)	---
802	YLR349W		chrXII	827230	828104	146	exon (YLR348C, exon 1 of 1)	---
803	YLR350W	ORM2	chrXII	828912	829246	349	TTS (YLR351C)	Evolutionarily conserved protein, similar to Orm1p, required for resistance to agents that induce unfolded protein response; Orm1p and Orm2p together control membrane biogenesis by coordinating lipid homeostasis with protein quality control
804	YLR351C	NIT3	chrXII	829559	830121	524	TTS (YLR350W)	Nit protein, one of two proteins in S. cerevisiae with similarity to the Nit domain of NitFhit from fly and worm and to the mouse and human Nit protein which interacts with the Fhit tumor suppressor; nitrilase superfamily member
805	YLL028W	TPO1	chrXII	83210	83562	-1418	exon (YLL029W, exon 1 of 1)	Polyamine transporter that recognizes spermine, putrescine, and spermidine; catalyzes uptake of polyamines at alkaline pH and excretion at acidic pH; phosphorylation enhances activity and sorting to the plasma membrane
806	YLR355C	ILV5	chrXII	838120	839250	568	exon (YLR355C, exon 1 of 1)	Acetohydroxyacid reductoisomerase, mitochondrial protein involved in branched-chain amino acid biosynthesis, also required for maintenance of wild-type mitochondrial DNA and found in mitochondrial nucleoids
807	YLR356W	ATG33	chrXII	840329	840872	280	promoter-TSS (YLR357W)	Mitochondrial mitophagy-specific protein; required primarily for mitophagy induced at the post-log phase; not required for other types of selective autophagy or macroautophagy; conserved within fungi, but not in higher eukaryotes
808	YLR358C	YLR358C	chrXII	843014	843289	898	TTS (YLR358C)	Protein of unknown function; expressed at both mRNA and protein levels; partially overlaps ORF RSC2/YLR357W
809	YLR359W	ADE13	chrXII	844475	844926	419	promoter-TSS (YLR358C)	Adenylosuccinate lyase, catalyzes two steps in the 'de novo' purine nucleotide biosynthetic pathway; expression is repressed by adenine and activated by Bas1p and Pho2p; mutations in human ortholog ADSL cause adenylosuccinase deficiency
810	YLL028W	TPO1	chrXII	84919	86251	781	exon (YLL028W, exon 1 of 1)	Polyamine transporter that recognizes spermine, putrescine, and spermidine; catalyzes uptake of polyamines at alkaline pH and excretion at acidic pH; phosphorylation enhances activity and sorting to the plasma membrane
811	YLR374C		chrXII	871875	872298	-245	promoter-TSS (YLR373C)	---
812	YLR377C	FBP1	chrXII	874122	875024	219	exon (YLR377C, exon 1 of 1)	Fructose-1,6-bisphosphatase, key regulatory enzyme in the gluconeogenesis pathway, required for glucose metabolism; undergoes either proteasome-mediated or autophagy-mediated degradation depending on growth conditions; interacts with Vid30p
813	YLR379W		chrXII	875872	877101	-435	promoter-TSS (YLR379W)	---
814	YLR381W	CTF3	chrXII	879034	879244	-584	promoter-TSS (YLR381W)	Outer kinetochore protein that forms a complex with Mcm16p and Mcm22p; may bind the kinetochore to spindle microtubules
815	YLR384C	IKI3	chrXII	891234	891869	1348	exon (YLR384C, exon 1 of 1)	Subunit of Elongator complex, which is required for modification of wobble nucleosides in tRNA; maintains structural integrity of Elongator; homolog of human IKAP, mutations in which cause familial dysautonomia (FD)
816	YLR400W		chrXII	920472	923669	8	promoter-TSS (YLR399C)	---
817	YLR402W		chrXII	924069	925325	-192	promoter-TSS (YLR401C)	---
818	YLR403W	SFP1	chrXII	925829	926596	645	exon (YLR403W, exon 1 of 1)	Transcription factor that controls expression of ribosome biogenesis genes in response to nutrients and stress, regulates G2/M transitions during mitotic cell cycle and DNA-damage response, modulates cell size; regulated by TORC1 and Mrs6p
819	YLR413W	YLR413W	chrXII	951324	952790	901	exon (YLR413W, exon 1 of 1)	---
820	YLR414C	PUN1	chrXII	953706	954759	-89	promoter-TSS (YLR414C)	Putative protein of unknown function; localizes to bud and cytoplasm; co-localizes with Sur7p in punctate patches in the plasma membrane; null mutant displays decreased thermotolerance; transcription induced on cell wall damage
821	YLR417W	VPS36	chrXII	955168	955523	336	promoter-TSS (YLR415C)	Component of the ESCRT-II complex; contains the GLUE (GRAM Like Ubiquitin binding in EAP45) domain which is involved in interactions with ESCRT-I and ubiquitin-dependent sorting of proteins into the endosome
822	YLL025W	PAU17	chrXII	95938	96091	1268	TTS (YLL025W)	Protein of unknown function, member of the seripauperin multigene family encoded mainly in subtelomeric regions; YLL025W is not an essential gene
823	YLR423C	ATG17	chrXII	970960	971335	2022	TTS (YLR423C)	Scaffold protein responsible for phagophore assembly site organization; regulatory subunit of an autophagy-specific complex that includes Atg1p and Atg13p; stimulates Atg1p kinase activity
824	YLR426W	TDA5	chrXII	987186	987908	485	promoter-TSS (YLR427W)	---
825	YML082W	YML082W	chrXIII	101188	102697	81	promoter-TSS (YML083C)	---
826	YML081C-A	ATP18	chrXIII	103132	103655	768	TTS (YML081C-A)	Subunit of the mitochondrial F1F0 ATP synthase, which is a large enzyme complex required for ATP synthesis; termed subunit I or subunit j; does not correspond to known ATP synthase subunits in other organisms
827	YML076C	WAR1	chrXIII	115778	116973	-1029	exon (YML075C, exon 1 of 1)	Homodimeric Zn2Cys6 zinc finger transcription factor; binds to a weak acid response element to induce transcription of PDR12 and FUN34, encoding an acid transporter and a putative ammonia transporter, respectively
828	YML075C	HMG1	chrXIII	117344	117542	1455	exon (YML075C, exon 1 of 1)	One of two isozymes of HMG-CoA reductase that catalyzes the conversion of HMG-CoA to mevalonate, which is a rate-limiting step in sterol biosynthesis; localizes to the nuclear envelope; overproduction induces the formation of karmellae
829	YML063W	RPS1B	chrXIII	146573	146833	221	promoter-TSS (YML064C)	Ribosomal protein 10 (rp10) of the small (40S) subunit; nearly identical to Rps1Ap and has similarity to rat S3a ribosomal protein
830	YML128C	MSC1	chrXIII	16201	16384	383	promoter-TSS (YML127W)	Protein of unknown function; mutant is defective in directing meiotic recombination events to homologous chromatids; the authentic, non-tagged protein is detected in highly purified mitochondria and is phosphorylated
831	YML056C	IMD4	chrXIII	162394	162820	1569	TTS (YML057W)	Inosine monophosphate dehydrogenase, catalyzes the first step of GMP biosynthesis, member of a four-gene family in S. cerevisiae, constitutively expressed
832	YML028W	TSA1	chrXIII	219565	220704	-3	promoter-TSS (YML028W)	Thioredoxin peroxidase, acts as both a ribosome-associated and free cytoplasmic antioxidant; self-associates to form a high-molecular weight chaperone complex under oxidative stress; deletion results in mutator phenotype
833	YML027W	YOX1	chrXIII	221492	222054	367	exon (YML027W, exon 1 of 1)	Homeodomain-containing transcriptional repressor, binds to Mcm1p and to early cell cycle boxes (ECBs) in the promoters of cell cycle-regulated genes expressed in M/G1 phase; expression is cell cycle-regulated; potential Cdc28p substrate
834	YML124C	TUB3	chrXIII	22838	23219	654	exon (YML124C, exon 2 of 2)	Alpha-tubulin; associates with beta-tubulin (Tub2p) to form tubulin dimer, which polymerizes to form microtubules; expressed at lower level than Tub1p
835	YML009W-B		chrXIII	249390	249583	-948	promoter-TSS (YML009W-B)	---
836	YML009W-B		chrXIII	250101	250677	-46	promoter-TSS (YML009W-B)	---
837	YMR006C	PLB2	chrXIII	278837	279490	517	promoter-TSS (YMR007W)	Phospholipase B (lysophospholipase) involved in phospholipid metabolism; displays transacylase activity in vitro; overproduction confers resistance to lysophosphatidylcholine
838	YMR008C	PLB1	chrXIII	283133	283408	-687	promoter-TSS (YMR008C)	Phospholipase B (lysophospholipase) involved in lipid metabolism, required for deacylation of phosphatidylcholine and phosphatidylethanolamine but not phosphatidylinositol
839	YMR011W	HXT2	chrXIII	288067	289025	467	exon (YMR011W, exon 1 of 1)	High-affinity glucose transporter of the major facilitator superfamily, expression is induced by low levels of glucose and repressed by high levels of glucose
840	YMR016C	SOK2	chrXIII	304088	304543	1277	exon (YMR016C, exon 1 of 1)	Nuclear protein that plays a regulatory role in the cyclic AMP (cAMP)-dependent protein kinase (PKA) signal transduction pathway; negatively regulates pseudohyphal differentiation; homologous to several transcription factors
841	YMR017W	SPO20	chrXIII	306917	307157	-452	promoter-TSS (YMR017W)	Meiosis-specific subunit of the t-SNARE complex, required for prospore membrane formation during sporulation; similar to but not functionally redundant with Sec9p; SNAP-25 homolog
842	YMR022W	UBC7	chrXIII	318362	318743	-127	promoter-TSS (YMR021C)	Ubiquitin conjugating enzyme, involved in the ER-associated protein degradation pathway; requires Cue1p for recruitment to the ER membrane; proposed to be involved in chromatin assembly
843	YMR038C	CCS1	chrXIII	347619	347989	456	TTS (YMR039C)	Copper chaperone for superoxide dismutase Sod1p, involved in oxidative stress protection; Met-X-Cys-X2-Cys motif within the N-terminal portion is involved in insertion of copper into Sod1p under conditions of copper deprivation
844	YMR055C	BUB2	chrXIII	386497	386660	442	TTS (YMR054W)	Mitotic exit network regulator, forms GTPase-activating Bfa1p-Bub2p complex that binds Tem1p and spindle pole bodies, blocks cell cycle progression before anaphase in response to spindle and kinetochore damage
845	YMR058W	FET3	chrXIII	388931	389755	521	promoter-TSS (YMR057C)	Ferro-O2-oxidoreductase required for high-affinity iron uptake and involved in mediating resistance to copper ion toxicity, belongs to class of integral membrane multicopper oxidases
846	YMR062C	ARG7	chrXIII	395586	395900	636	TTS (YMR061W)	Mitochondrial ornithine acetyltransferase, catalyzes the fifth step in arginine biosynthesis; also possesses acetylglutamate synthase activity, regenerates acetylglutamate while forming ornithine
847	YML115C	VAN1	chrXIII	40429	40700	1229	TTS (YML116W)	Component of the mannan polymerase I, which contains Van1p and Mnn9p and is involved in the first steps of mannan synthesis; mutants are vanadate-resistant
848	YMR069W	NAT4	chrXIII	406802	408481	-67	promoter-TSS (YMR069W)	N alpha-acetyl-transferase, involved in acetylation of the N-terminal residues of histones H4 and H2A
849	YMR070W	MOT3	chrXIII	409417	409976	543	exon (YMR070W, exon 1 of 1)	Nuclear transcription factor with two Cys2-His2 zinc fingers; involved in repression of a subset of hypoxic genes by Rox1p, repression of several DAN/TIR genes during aerobic growth, and repression of ergosterol biosynthetic genes
850	YMR071C	TVP18	chrXIII	410826	411095	304	promoter-TSS (YMR072W)	Integral membrane protein localized to late Golgi vesicles along with the v-SNARE Tlg2p; may interact with ribosomes, based on co-purification experiments
851	YMR082C		chrXIII	431558	432654	19	promoter-TSS (YMR082C)	---
852	YMR083W	ADH3	chrXIII	434987	435345	378	exon (YMR083W, exon 1 of 1)	Mitochondrial alcohol dehydrogenase isozyme III; involved in the shuttling of mitochondrial NADH to the cytosol under anaerobic conditions and ethanol production
853	YMR088C	VBA1	chrXIII	445992	446807	-1298	exon (YMR089C, exon 1 of 1)	Permease of basic amino acids in the vacuolar membrane
854	YMR093W	UTP15	chrXIII	454271	454817	529	exon (YMR093W, exon 1 of 1)	Nucleolar protein, component of the small subunit (SSU) processome containing the U3 snoRNA that is involved in processing of pre-18S rRNA
855	YMR101C	SRT1	chrXIII	470169	470382	-800	promoter-TSS (YMR101C)	Cis-prenyltransferase involved in synthesis of long-chain dolichols (19-22 isoprene units; as opposed to Rer2p which synthesizes shorter-chain dolichols); localizes to lipid bodies; transcription is induced during stationary phase
856	YMR103C		chrXIII	473070	474176	-359	promoter-TSS (YMR103C)	---
857	YMR108W	ILV2	chrXIII	484128	484995	478	exon (YMR108W, exon 1 of 1)	Acetolactate synthase, catalyses the first common step in isoleucine and valine biosynthesis and is the target of several classes of inhibitors, localizes to the mitochondria; expression of the gene is under general amino acid control
858	YMR109W	MYO5	chrXIII	485511	485863	-900	promoter-TSS (YMR109W)	One of two type I myosins; contains proline-rich tail homology 2 (TH2) and SH3 domains; MYO5 deletion has little effect on growth, but myo3 myo5 double deletion causes severe defects in growth and actin cytoskeleton organization
859	YMR109W	MYO5	chrXIII	488693	489042	2281	exon (YMR109W, exon 1 of 1)	One of two type I myosins; contains proline-rich tail homology 2 (TH2) and SH3 domains; MYO5 deletion has little effect on growth, but myo3 myo5 double deletion causes severe defects in growth and actin cytoskeleton organization
860	YMR116C	ASC1	chrXIII	500284	500459	316	TTS (YMR117C)	G-protein beta subunit and guanine nucleotide dissociation inhibitor for Gpa2p; ortholog of RACK1 that inhibits translation; core component of the small (40S) ribosomal subunit; represses Gcn4p in the absence of amino acid starvation
861	YMR135W-A		chrXIII	539229	540089	-252	promoter-TSS (YMR135W-A)	---
862	YMR136W	GAT2	chrXIII	541693	541871	583	exon (YMR136W, exon 1 of 1)	Protein containing GATA family zinc finger motifs; similar to Gln3p and Dal80p; expression repressed by leucine
863	YMR164C	MSS11	chrXIII	590764	590928	-1296	exon (YMR165C, exon 1 of 1)	Transcription factor involved in regulation of invasive growth and starch degradation; controls the activation of MUC1 and STA2 in response to nutritional signals
864	YMR165C	PAH1	chrXIII	592432	592635	94	promoter-TSS (YMR165C)	Mg<sup>2+</sup>-dependent phosphatidate (PA) phosphatase, catalyzes the dephosphorylation of PA to yield diacylglycerol and P<sub>i</sub>, responsible for de novo lipid synthesis; homologous to mammalian lipin 1
865	YMR165C	PAH1	chrXIII	593228	593645	-809	promoter-TSS (YMR165C)	Mg<sup>2+</sup>-dependent phosphatidate (PA) phosphatase, catalyzes the dephosphorylation of PA to yield diacylglycerol and P<sub>i</sub>, responsible for de novo lipid synthesis; homologous to mammalian lipin 1
866	YMR172W	HOT1	chrXIII	606072	606596	353	promoter-TSS (YMR171C)	Transcription factor required for the transient induction of glycerol biosynthetic genes GPD1 and GPP2 in response to high osmolarity; targets Hog1p to osmostress responsive promoters; has similarity to Msn1p and Gcr1p
867	YMR177W	MMT1	chrXIII	615489	616665	-489	promoter-TSS (YMR177W)	Putative metal transporter involved in mitochondrial iron accumulation; closely related to Mmt2p
868	YMR177W	MMT1	chrXIII	617076	617427	686	exon (YMR177W, exon 1 of 1)	Putative metal transporter involved in mitochondrial iron accumulation; closely related to Mmt2p
869	YMR189W	GCV2	chrXIII	639478	639673	2076	exon (YMR189W, exon 1 of 1)	P subunit of the mitochondrial glycine decarboxylase complex, required for the catabolism of glycine to 5,10-methylene-THF; expression is regulated by levels of 5,10-methylene-THF in the cytoplasm
870	YMR199W	CLN1	chrXIII	660980	661620	-1344	exon (YMR198W, exon 1 of 1)	G1 cyclin involved in regulation of the cell cycle; activates Cdc28p kinase to promote the G1 to S phase transition; late G1 specific expression depends on transcription factor complexes, MBF (Swi6p-Mbp1p) and SBF (Swi6p-Swi4p)
871	YMR202W	ERG2	chrXIII	667589	668245	380	promoter-TSS (YMR201C)	C-8 sterol isomerase, catalyzes the isomerization of the delta-8 double bond to the delta-7 position at an intermediate step in ergosterol biosynthesis
872	YMR205C	PFK2	chrXIII	672498	673609	1712	exon (YMR205C, exon 1 of 1)	Beta subunit of heterooctameric phosphofructokinase involved in glycolysis, indispensable for anaerobic growth, activated by fructose-2,6-bisphosphate and AMP, mutation inhibits glucose induction of cell cycle-related genes
873	YMR206W	YMR206W	chrXIII	678261	678640	2555	exon (YMR207C, exon 1 of 1)	---
874	YML101C-A		chrXIII	68512	70027	456	promoter-TSS (YML100W-A)	---
875	YMR214W	SCJ1	chrXIII	694616	695085	-499	promoter-TSS (YMR214W)	One of several homologs of bacterial chaperone DnaJ, located in the ER lumen where it cooperates with Kar2p to mediate maturation of proteins
876	YMR216C	SKY1	chrXIII	700268	700519	645	exon (YMR216C, exon 1 of 1)	SR protein kinase (SRPK) involved in regulating proteins involved in mRNA metabolism and cation homeostasis; similar to human SRPK1
877	YML100W	TSL1	chrXIII	70728	71966	723	exon (YML100W, exon 1 of 1)	Large subunit of trehalose 6-phosphate synthase (Tps1p)/phosphatase (Tps2p) complex, which converts uridine-5'-diphosphoglucose and glucose 6-phosphate to trehalose, homologous to Tps3p and may share function
878	YMR221C	YMR221C	chrXIII	715650	715931	-346	promoter-TSS (YMR221C)	---
879	YML099W-A		chrXIII	72913	73094	-1225	exon (YML100W, exon 1 of 1)	---
880	YMR237W	BCH1	chrXIII	743191	743539	-384	promoter-TSS (YMR235C)	Member of the ChAPs family (Chs5p-Arf1p-binding proteins: Bch1p, Bch2p, Bud7p, Chs6p), that forms the exomer complex with Chs5p to mediate export of specific cargo proteins from the Golgi to the plasma membrane; may interact with ribosomes
881	YMR237W	BCH1	chrXIII	743793	744132	214	TTS (YMR236W)	Member of the ChAPs family (Chs5p-Arf1p-binding proteins: Bch1p, Bch2p, Bud7p, Chs6p), that forms the exomer complex with Chs5p to mediate export of specific cargo proteins from the Golgi to the plasma membrane; may interact with ribosomes
882	YMR243C	ZRC1	chrXIII	754933	755740	829	TTS (YMR242W-A)	Vacuolar membrane zinc transporter, transports zinc from the cytosol into the vacuole for storage; also has a role in resistance to zinc shock resulting from a sudden influx of zinc into the cytoplasm
883	YMR244W	YMR244W	chrXIII	757475	757990	483	promoter-TSS (YMR245W)	---
884	YMR251W	GTO3	chrXIII	773069	773899	569	TTS (YMR250W)	Omega class glutathione transferase; putative cytosolic localization
885	YMR262W	YMR262W	chrXIII	793467	794021	18	promoter-TSS (YMR261C)	---
886	YMR265C	YMR265C	chrXIII	796817	798095	469	exon (YMR265C, exon 1 of 1)	---
887	YMR272W-B	YMR272W-B	chrXIII	810254	811685	-119	promoter-TSS (YMR272C)	---
888	YMR275C	BUL1	chrXIII	818172	818651	169	promoter-TSS (YMR276W)	Ubiquitin-binding component of the Rsp5p E3-ubiquitin ligase complex, functional homolog of Bul2p, disruption causes temperature-sensitive growth, overexpression causes missorting of amino acid permeases
889	YMR277W	FCP1	chrXIII	819091	820827	-297	promoter-TSS (YMR277W)	Carboxy-terminal domain (CTD) phosphatase, essential for dephosphorylation of the repeated C-terminal domain of the RNA polymerase II large subunit (Rpo21p)
890	YMR279C	YMR279C	chrXIII	826149	827572	-510	promoter-TSS (YMR279C)	---
891	YMR291W	TDA1	chrXIII	853283	853743	883	exon (YMR291W, exon 1 of 1)	---
892	YMR296C	LCB1	chrXIII	859546	860719	758	exon (YMR296C, exon 1 of 1)	Component of serine palmitoyltransferase, responsible along with Lcb2p for the first committed step in sphingolipid synthesis, which is the condensation of serine with palmitoyl-CoA to form 3-ketosphinganine
893	YMR298W	LIP1	chrXIII	862499	863281	-929	promoter-TSS (YMR298W)	Ceramide synthase subunit; single-span ER membrane protein associated with Lag1p and Lac1p and required for ceramide synthase activity, null mutant grows extremely slowly and is defective in ceramide synthesis
894	YMR300C	ADE4	chrXIII	865880	867045	628	exon (YMR300C, exon 1 of 1)	Phosphoribosylpyrophosphate amidotransferase (PRPPAT; amidophosphoribosyltransferase), catalyzes first step of the 'de novo' purine nucleotide biosynthetic pathway
895	YMR303C	ADH2	chrXIII	873657	873851	583	exon (YMR303C, exon 1 of 1)	Glucose-repressible alcohol dehydrogenase II, catalyzes the conversion of ethanol to acetaldehyde; involved in the production of certain carboxylate esters; regulated by ADR1
896	YMR304C-A		chrXIII	879249	880111	-550	promoter-TSS (YMR304C-A)	---
897	YMR307C-A		chrXIII	886888	888631	165	TTS (YMR307C-A)	---
898	YMR316C-A	YMR316C-A	chrXIII	905345	906585	8	promoter-TSS (YMR316C-A)	Protein of unknown function; SWAT-GFP and mCherry fusion proteins localize to the endoplasmic reticulum; mRNA identified as translated by ribosome profiling data; overlaps the verified gene DIA1/YMR316W
899	YMR316C-B		chrXIII	907423	907933	-49	promoter-TSS (YMR316C-B)	---
900	YMR316C-B		chrXIII	908797	909400	-1470	exon (YMR317W, exon 1 of 1)	---
901	YNL283C	WSC2	chrXIV	105273	105823	1147	exon (YNL283C, exon 1 of 1)	Partially redundant sensor-transducer of the stress-activated PKC1-MPK1 signaling pathway involved in maintenance of cell wall integrity and recovery from heat shock; secretory pathway Wsc2p is required for the arrest of secretion response
902	YNL283C	WSC2	chrXIV	106276	106587	263	exon (YNL283C, exon 1 of 1)	Partially redundant sensor-transducer of the stress-activated PKC1-MPK1 signaling pathway involved in maintenance of cell wall integrity and recovery from heat shock; secretory pathway Wsc2p is required for the arrest of secretion response
903	YNL282W	POP3	chrXIV	107729	108137	246	promoter-TSS (YNL281W)	Subunit of both RNase MRP, which cleaves pre-rRNA, and nuclear RNase P, which cleaves tRNA precursors to generate mature 5' ends
904	YNL279W	PRM1	chrXIV	111576	112071	907	exon (YNL279W, exon 1 of 1)	Pheromone-regulated multispanning membrane protein involved in membrane fusion during mating; predicted to have 5 transmembrane segments and a coiled coil domain; localizes to the shmoo tip; regulated by Ste12p
905	YNL335W	DDI3	chrXIV	11644	11873	307	TTS (YNL334C)	Cyanamide hydratase that detoxifies cyanamide; member of the HD domain metalloprotein superfamily; expression is induced over 100-fold by cyanamide and by SN2-type DNA alkylating agents such as MMS and DMA; induction decreased in rad6 and rad18 mutants; gene and protein are identical to DDI2 and Ddi2p
906	YNL276C		chrXIV	117728	118560	682	TTS (YNL276C)	---
907	YNL274C	GOR1	chrXIV	121414	122884	21	promoter-TSS (YNL274C)	Glyoxylate reductase; null mutation results in increased biomass after diauxic shift; the authentic, non-tagged protein is detected in highly purified mitochondria in high-throughput studies
908	YNL270C	ALP1	chrXIV	136668	137715	469	promoter-TSS (YNL269W)	Arginine transporter; expression is normally very low and it is unclear what conditions would induce significant expression
909	YNL268W	LYP1	chrXIV	138825	139231	478	TTS (YNL269W)	Lysine permease; one of three amino acid permeases (Alp1p, Can1p, Lyp1p) responsible for uptake of cationic amino acids
910	YNL331C	AAD14	chrXIV	16387	17267	421	TTS (YNL332W)	Putative aryl-alcohol dehydrogenase with similarity to P. chrysosporium aryl-alcohol dehydrogenase; mutational analysis has not yet revealed a physiological role
911	YNL252C	MRPL17	chrXIV	172795	173284	-754	promoter-TSS (YNL252C)	Mitochondrial ribosomal protein of the large subunit
912	YNL330C	RPD3	chrXIV	18107	19023	737	TTS (YNL329C)	Histone deacetylase; regulates transcription, silencing, and other processes by influencing chromatin remodeling; forms at least two different complexes which have distinct functions and members
913	YNL243W	SLA2	chrXIV	188066	189042	503	exon (YNL243W, exon 1 of 1)	Transmembrane actin-binding protein involved in membrane cytoskeleton assembly and cell polarization; adaptor protein that links actin to clathrin and endocytosis; present in the actin cortical patch of the emerging bud tip; dimer in vivo
914	YNL242W	ATG2	chrXIV	189938	190110	-1300	exon (YNL243W, exon 1 of 1)	Peripheral membrane protein required for vesicle formation during autophagy, pexophagy, and the cytoplasm-to-vaucole targeting (Cvt) pathway; involved in Atg9p cycling between the phagophore assembly site and mitochondria
915	YNL241C	ZWF1	chrXIV	195546	195932	2204	TTS (YNL241C)	Glucose-6-phosphate dehydrogenase (G6PD), catalyzes the first step of the pentose phosphate pathway; involved in adapting to oxidatve stress; homolog of the human G6PD which is deficient in patients with hemolytic anemia
916	YNL241C	ZWF1	chrXIV	196577	197896	706	exon (YNL241C, exon 1 of 1)	Glucose-6-phosphate dehydrogenase (G6PD), catalyzes the first step of the pentose phosphate pathway; involved in adapting to oxidatve stress; homolog of the human G6PD which is deficient in patients with hemolytic anemia
917	YNL330C	RPD3	chrXIV	19759	20022	-589	promoter-TSS (YNL330C)	Histone deacetylase; regulates transcription, silencing, and other processes by influencing chromatin remodeling; forms at least two different complexes which have distinct functions and members
918	YNL240C	NAR1	chrXIV	198425	199840	844	exon (YNL240C, exon 1 of 1)	Component of the cytosolic iron-sulfur (FeS) protein assembly machinery, required for maturation of cytosolic and nuclear FeS proteins and for normal resistance to oxidative stress; homologous to human Narf
919	YNL238W	KEX2	chrXIV	202653	204558	1178	exon (YNL238W, exon 1 of 1)	Subtilisin-like protease (proprotein convertase), a calcium-dependent serine protease involved in the activation of proproteins of the secretory pathway
920	YNL237W	YTP1	chrXIV	205577	206055	628	TTS (YNL238W)	Probable type-III integral membrane protein of unknown function, has regions of similarity to mitochondrial electron transport proteins
921	YNL234W	YNL234W	chrXIV	209199	211097	-85	promoter-TSS (YNL235C)	---
922	YNL217W	YNL217W	chrXIV	239422	239658	-791	promoter-TSS (YNL217W)	---
923	YNL217W	YNL217W	chrXIV	240656	240978	486	promoter-TSS (YNL216W)	---
924	YNL216W	RAP1	chrXIV	241783	242023	214	TTS (YNL217W)	DNA-binding protein involved in either activation or repression of transcription, depending on binding site context; also binds telomere sequences and plays a role in telomeric position effect (silencing) and telomere structure
925	YNL327W	EGT2	chrXIV	24644	26932	1740	exon (YNL327W, exon 1 of 1)	Glycosylphosphatidylinositol (GPI)-anchored cell wall endoglucanase required for proper cell separation after cytokinesis, expression is activated by Swi5p and tightly regulated in a cell cycle-dependent manner
926	YNL195C	YNL195C	chrXIV	271871	272280	232	promoter-TSS (YNL196C)	---
927	YNL191W	DUG3	chrXIV	281090	281422	824	exon (YNL191W, exon 1 of 1)	Probable glutamine amidotransferase, forms a complex with Dug1p and Dug2p to degrade glutathione (GSH) and other peptides containing a gamma-glu-X bond in an alternative pathway to GSH degradation by gamma-glutamyl transpeptidase (Ecm38p)
928	YNL186W	UBP10	chrXIV	288618	290137	-120	promoter-TSS (YNL186W)	Ubiquitin-specific protease that deubiquitinates ubiquitin-protein moieties; may regulate silencing by acting on Sir4p; involved in posttranscriptionally regulating Gap1p and possibly other transporters; primarily located in the nucleus
929	YNL183C	NPR1	chrXIV	295025	295250	371	TTS (YNL182C)	Protein kinase that stabilizes several plasma membrane amino acid transporters by antagonizing their ubiquitin-mediated degradation
930	YNL178W	RPS3	chrXIV	302812	303409	431	TTS (YNL177C)	Protein component of the small (40S) ribosomal subunit, has apurinic/apyrimidinic (AP) endonuclease activity; essential for viability; has similarity to E. coli S3 and rat S3 ribosomal proteins
931	YNL168C	FMP41	chrXIV	317979	318540	549	promoter-TSS (YNL169C)	Putative protein of unknown function; GFP-fusion protein is induced in response to the DNA-damaging agent MMS; the authentic, non-tagged protein is detected in highly purified mitochondria in high-throughput studies
932	YNL322C	KRE1	chrXIV	33344	34254	436	promoter-TSS (YNL321W)	Cell wall glycoprotein involved in beta-glucan assembly; serves as a K1 killer toxin membrane receptor
933	YNL160W	YGP1	chrXIV	336656	337356	461	exon (YNL160W, exon 1 of 1)	Cell wall-related secretory glycoprotein; induced by nutrient deprivation-associated growth arrest and upon entry into stationary phase; may be involved in adaptation prior to stationary phase entry; has similarity to Sps100p
934	YNL157W	IGO1	chrXIV	339873	340172	-329	promoter-TSS (YNL159C)	Protein required for initiation of G0 program; prevents degradation of nutrient-regulated mRNAs via the 5'-3' mRNA decay pathway; phosphorylated by Rim15p; GFP protein localizes to the cytoplasm and nucleus; similar to Igo2p
935	YNL321W	VNX1	chrXIV	34893	35504	503	promoter-TSS (YNL322C)	Calcium/H+ antiporter localized to the endoplasmic reticulum membrane; member of the calcium exchanger (CAX) family; potential Cdc28p substrate
936	YNL148C	ALF1	chrXIV	350211	350481	325	promoter-TSS (YNL149C)	Alpha-tubulin folding protein, similar to mammalian cofactor B; Alf1p-GFP localizes to cytoplasmic microtubules; required for the folding of alpha-tubulin and may play an additional role in microtubule maintenance
937	YNL144C	YNL144C	chrXIV	354405	355082	298	exon (YNL144C, exon 1 of 1)	---
938	YNL141W	AAH1	chrXIV	358274	358818	-1050	exon (YNL142W, exon 1 of 1)	Adenine deaminase (adenine aminohydrolase), converts adenine to hypoxanthine; involved in purine salvage; transcriptionally regulated by nutrient levels and growth phase; Aah1p degraded upon entry into quiescence via SCF and the proteasome
939	YNL141W	AAH1	chrXIV	359918	360406	566	TTS (YNL140C)	Adenine deaminase (adenine aminohydrolase), converts adenine to hypoxanthine; involved in purine salvage; transcriptionally regulated by nutrient levels and growth phase; Aah1p degraded upon entry into quiescence via SCF and the proteasome
940	YNL320W	YNL320W	chrXIV	36583	37037	-890	promoter-TSS (YNL320W)	---
941	YNL125C	ESBP6	chrXIV	391159	391643	766	exon (YNL125C, exon 1 of 1)	Protein with similarity to monocarboxylate permeases, appears not to be involved in transport of monocarboxylates such as lactate, pyruvate or acetate across the plasma membrane
942	YNL116W	DMA2	chrXIV	408341	408775	217	TTS (YNL117W)	Protein involved in ubiquitination; plays a role in regulating spindle position and orientation; functionally redundant with Dma1p; orthologous to human RNF8 protein, also has sequence similarity to human Chfr
943	YNL107W	YAF9	chrXIV	421225	421572	1301	TTS (YNL107W)	Subunit of both the NuA4 histone H4 acetyltransferase complex and the SWR1 complex, may function to antagonize silencing near telomeres; interacts directly with Swc4p, has homology to human leukemogenic protein AF9, contains a YEATS domain
944	YNL103W-A		chrXIV	425092	426769	-788	promoter-TSS (YNL103W-A)	---
945	YNL103W	MET4	chrXIV	427621	428093	122	exon (YNL103W, exon 1 of 1)	Leucine-zipper transcriptional activator, responsible for the regulation of the sulfur amino acid pathway, requires different combinations of the auxiliary factors Cbf1p, Met28p, Met31p and Met32p
946	YNL101W	AVT4	chrXIV	435021	435233	128	TTS (YNL102W)	Vacuolar transporter, exports large neutral amino acids from the vacuole; member of a family of seven S. cerevisiae genes (AVT1-7) related to vesicular GABA-glycine transporters
947	YNL098C	RAS2	chrXIV	439833	440438	434	promoter-TSS (YNL099C)	GTP-binding protein that regulates the nitrogen starvation response, sporulation, and filamentous growth; farnesylation and palmitoylation required for activity and localization to plasma membrane; homolog of mammalian Ras proto-oncogenes
948	YNL090W	RHO2	chrXIV	455467	456079	-792	promoter-TSS (YNL090W)	Non-essential small GTPase of the Rho/Rac subfamily of Ras-like proteins, involved in the establishment of cell polarity and in microtubule assembly
949	YNL074C	MLF3	chrXIV	487689	487966	296	promoter-TSS (YNL073W)	Serine-rich protein of unknown function, predicted to be palmitoylated; overproduction suppresses the growth inhibition caused by exposure to the immunosuppressant leflunomide
950	YNL071W	LAT1	chrXIV	490214	492704	-64	promoter-TSS (YNL071W)	Dihydrolipoamide acetyltransferase component (E2) of pyruvate dehydrogenase complex, which catalyzes the oxidative decarboxylation of pyruvate to acetyl-CoA
951	YNL067W	RPL9B	chrXIV	499772	500060	235	TTS (YNL067W-B)	Protein component of the large (60S) ribosomal subunit, nearly identical to Rpl9Ap and has similarity to E. coli L6 and rat L9 ribosomal proteins
952	YNL066W	SUN4	chrXIV	501556	502728	627	exon (YNL066W, exon 1 of 1)	Cell wall protein related to glucanases, possibly involved in cell wall septation; member of the SUN family
953	YNL055C	POR1	chrXIV	518456	518721	256	promoter-TSS (YNL054W-A)	Mitochondrial porin (voltage-dependent anion channel), outer membrane protein required for the maintenance of mitochondrial osmotic stability and mitochondrial membrane permeability; phosphorylated /// Putative mitochondrial porin (voltage-dependent anion channel), related to Por1p but not required for mitochondrial membrane permeability or mitochondrial osmotic stability
954	YNL310C	ZIM17	chrXIV	52075	52324	231	promoter-TSS (YNL311C)	Heat shock protein with a zinc finger motif; essential for protein import into mitochondria; may act with Pam18p to facilitate recognition and folding of imported proteins by Ssc1p (mtHSP70) in the mitochondrial matrix
955	YNL052W	COX5A	chrXIV	530964	531292	-597	promoter-TSS (YNL052W)	Subunit Va of cytochrome c oxidase, which is the terminal member of the mitochondrial inner membrane electron transport chain; predominantly expressed during aerobic growth while its isoform Vb (Cox5Bp) is expressed during anaerobic growth
956	YNL309W	STB1	chrXIV	53151	53675	751	promoter-TSS (YNL310C)	Protein with a role in regulation of MBF-specific transcription at Start, phosphorylated by Cln-Cdc28p kinases in vitro; unphosphorylated form binds Swi6p and binding is required for Stb1p function; expression is cell-cycle regulated
957	YNL035C	YNL035C	chrXIV	568923	570341	59	promoter-TSS (YNL035C)	---
958	YNL033W	YNL033W	chrXIV	571567	571958	-1236	exon (YNL034W, exon 1 of 1)	Putative protein of unknown function; YNL033W has a paralog, YNL019C, that arose from a segmental duplication
959	YNL307C	MCK1	chrXIV	57307	57583	128	promoter-TSS (YNL306W)	Protein serine/threonine/tyrosine (dual-specificity) kinase involved in control of chromosome segregation and in regulating entry into meiosis; related to mammalian glycogen synthase kinases of the GSK-3 family
960	YNL033W	YNL033W	chrXIV	573200	573805	504	exon (YNL033W, exon 1 of 1)	Putative protein of unknown function; YNL033W has a paralog, YNL019C, that arose from a segmental duplication
961	YNL023C	FAP1	chrXIV	589542	590113	1332	exon (YNL023C, exon 1 of 1)	Protein that binds to Fpr1p, conferring rapamycin resistance by competing with rapamycin for Fpr1p binding; accumulates in the nucleus upon treatment of cells with rapamycin; has similarity to D. melanogaster shuttle craft and human NFX1
962	YNL019C	YNL019C	chrXIV	598533	598686	620	exon (YNL019C, exon 1 of 1)	Putative protein of unknown function; expression induced during heat stress; YNL019C has a paralog, YNL033W, that arose from a segmental duplication
963	YNR009W	NRM1	chrXIV	642800	643077	249	promoter-TSS (YNR010W)	Transcriptional co-repressor of MBF (MCB binding factor)-regulated gene expression; Nrm1p associates stably with promoters via MBF to repress transcription upon exit from G1 phase
964	YNR014W	YNR014W	chrXIV	652461	653135	333	promoter-TSS (YNR015W)	---
965	YNR015W	SMM1	chrXIV	653937	654150	657	TTS (YNR014W)	Dihydrouridine synthase, member of a family of dihydrouridine synthases including Dus1p, Smm1p, Dus3p, and Dus4p; modifies uridine residues at position 20 of cytoplasmic tRNAs
966	YNR015W	SMM1	chrXIV	655130	655750	2053	TTS (YNR015W)	Dihydrouridine synthase, member of a family of dihydrouridine synthases including Dus1p, Smm1p, Dus3p, and Dus4p; modifies uridine residues at position 20 of cytoplasmic tRNAs
967	YNR016C	ACC1	chrXIV	658863	661359	1263	exon (YNR016C, exon 1 of 1)	Acetyl-CoA carboxylase, biotin containing enzyme that catalyzes the carboxylation of acetyl-CoA to form malonyl-CoA; required for de novo biosynthesis of long-chain fatty acids
968	YNR017W	TIM23	chrXIV	662956	663511	321	exon (YNR017W, exon 1 of 1)	Essential component of the Translocase of the Inner Mitochondrial membrane (TIM23 complex); involved in protein import into mitochondrial matrix and inner membrane; with Tim17p, contributes to architecture and function of the import channel
969	YNR018W	RCF2	chrXIV	664305	664764	265	promoter-TSS (YNR019W)	Putative protein of unknown function; non-tagged protein is detected in purified mitochondria; may interact with respiratory chain complex IV; null mutant is viable and displays reduced frequency of mitochondrial genome loss
970	YNR027W	BUD17	chrXIV	675091	675515	380	promoter-TSS (YNR026C)	Putative pyridoxal kinase, a key enzyme in vitamin B6 metabolism; involved in bud-site selection; diploid mutants display a random rather than a bipolar budding pattern; similarity to yeast BUD16 and human pyridoxal kinase (PDXK)
971	YNR036C	MRPS12	chrXIV	694439	694761	222	promoter-TSS (YNR035C)	Mitochondrial protein; may interact with ribosomes based on co-purification experiments; similar to E. coli and human mitochondrial S12 ribosomal proteins
972	YNR042W		chrXIV	700653	701140	-341	promoter-TSS (YNR042W)	---
973	YNR044W	AGA1	chrXIV	703844	704069	258	TTS (YNR043W)	Anchorage subunit of a-agglutinin of a-cells, highly O-glycosylated protein with N-terminal secretion signal and C-terminal signal for addition of GPI anchor to cell wall, linked to adhesion subunit Aga2p via two disulfide bonds
974	YNR045W	PET494	chrXIV	704717	705681	-940	promoter-TSS (YNR045W)	Mitochondrial translational activator specific for the COX3 mRNA, acts together with Pet54p and Pet122p; located in the mitochondrial inner membrane
975	YNR046W	TRM112	chrXIV	707547	708418	195	promoter-TSS (YNR047W)	Subunit of tRNA methyltransferase (MTase) complexes in combination with Trm9p and Trm11p; subunit of complex with Mtq2p that methylates Sup45p (eRF1) in the ternary complex eRF1-eRF3-GTP; deletion confers resistance to zymocin
976	YNR052C	POP2	chrXIV	719720	719974	800	exon (YNR052C, exon 1 of 1)	RNase of the DEDD superfamily, subunit of the Ccr4-Not complex that mediates 3' to 5' mRNA deadenylation
977	YNR055C	HOL1	chrXIV	729184	729655	766	exon (YNR055C, exon 1 of 1)	Putative transporter in the major facilitator superfamily (DHA1 family) of multidrug resistance transporters; mutations in membrane-spanning domains permit cation and histidinol uptake
978	YNR056C	BIO5	chrXIV	731798	732257	1275	exon (YNR056C, exon 1 of 1)	Putative transmembrane protein involved in the biotin biosynthesis pathway; responsible for uptake of 7-keto 8-aminopelargonic acid; BIO5 is in a cluster of 3 genes (BIO3, BIO4, and BIO5) that mediate biotin synthesis
979	YNR056C	BIO5	chrXIV	733289	733762	-223	promoter-TSS (YNR056C)	Putative transmembrane protein involved in the biotin biosynthesis pathway; responsible for uptake of 7-keto 8-aminopelargonic acid; BIO5 is in a cluster of 3 genes (BIO3, BIO4, and BIO5) that mediate biotin synthesis
980	YNR058W	BIO3	chrXIV	734583	735488	745	promoter-TSS (YNR057C)	7,8-diamino-pelargonic acid aminotransferase (DAPA), catalyzes the second step in the biotin biosynthesis pathway; BIO3 is in a cluster of 3 genes (BIO3, BIO4, and BIO5) that mediate biotin synthesis
981	YNR060W	FRE4	chrXIV	739638	740123	-70	promoter-TSS (YNR060W)	Ferric reductase, reduces a specific subset of siderophore-bound iron prior to uptake by transporters; expression induced by low iron levels
982	YNR067C	DSE4	chrXIV	757282	757531	1692	exon (YNR067C, exon 1 of 1)	Daughter cell-specific secreted protein with similarity to glucanases, degrades cell wall from the daughter side causing daughter to separate from mother
983	YNR077C	YNR077C	chrXIV	784156	784321	-698	promoter-TSS (YNR077C)	Protein of unknown function, abundance changes with carbon source
984	YNL293W	MSB3	chrXIV	80023	80885	-186	promoter-TSS (YNL294C)	GTPase-activating protein for Sec4p and several other Rab GTPases, regulates exocytosis via its action on Sec4p, also required for proper actin organization; similar to Msb4p; both Msb3p and Msb4p localize to sites of polarized growth
985	YNL290W	RFC3	chrXIV	86484	87118	583	promoter-TSS (YNL291C)	Subunit of heteropentameric Replication factor C (RF-C), which is a DNA binding protein and ATPase that acts as a clamp loader of the proliferating cell nuclear antigen (PCNA) processivity factor for DNA polymerases delta and epsilon
986	YNL289W	PCL1	chrXIV	88083	88480	385	exon (YNL289W, exon 1 of 1)	Cyclin, interacts with cyclin-dependent kinase Pho85p; member of the Pcl1,2-like subfamily, involved in the regulation of polarized growth and morphogenesis and progression through the cell cycle; localizes to sites of polarized cell growth
987	YOR362C	PRE10	chrXV	1018381	1019119	-4	promoter-TSS (YOR362C)	Alpha 7 subunit of the 20S proteasome
988	YOR370C	MRS6	chrXV	1029752	1029943	1146	exon (YOR370C, exon 1 of 1)	Rab escort protein, forms a complex with the Ras-like small GTPase Ypt1p that is required for the prenylation of Ypt1p by protein geranylgeranyltransferase type II (Bet2p-Bet4p); sequence similarity to mammalian choroideraemia gene
989	YOR370C	MRS6	chrXV	1031489	1032071	-786	promoter-TSS (YOR370C)	Rab escort protein, forms a complex with the Ras-like small GTPase Ypt1p that is required for the prenylation of Ypt1p by protein geranylgeranyltransferase type II (Bet2p-Bet4p); sequence similarity to mammalian choroideraemia gene
990	YOR374W	ALD4	chrXV	1040226	1041213	880	TTS (YOR375C)	Mitochondrial aldehyde dehydrogenase, required for growth on ethanol and conversion of acetaldehyde to acetate; phosphorylated; activity is K+ dependent; utilizes NADP+ or NAD+ equally as coenzymes; expression is glucose repressed
991	YOR375C	GDH1	chrXV	1041959	1042713	706	promoter-TSS (YOR376W)	NADP(+)-dependent glutamate dehydrogenase, synthesizes glutamate from ammonia and alpha-ketoglutarate; rate of alpha-ketoglutarate utilization differs from Gdh3p; expression regulated by nitrogen and carbon sources
992	YOR376W		chrXV	1043756	1044392	883	TTS (YOR376W)	---
993	YOR378W	YOR378W	chrXV	1048971	1050015	-18	promoter-TSS (YOR378W)	---
994	YOR379C		chrXV	1050543	1050813	386	promoter-TSS (YOR380W)	---
995	YOR380W	RDR1	chrXV	1051976	1052177	787	exon (YOR380W, exon 1 of 1)	Transcriptional repressor involved in the control of multidrug resistance; negatively regulates expression of the PDR5 gene; member of the Gal4p family of zinc cluster proteins
996	YOR388C	FDH1	chrXV	1072098	1072682	533	exon (YOR388C, exon 1 of 1)	NAD(+)-dependent formate dehydrogenase; may protect cells from exogenous formate
997	YOR389W	YOR389W	chrXV	1074377	1074612	282	exon (YOR389W, exon 1 of 1)	---
998	YOL110W	SHR5	chrXV	109362	109715	363	promoter-TSS (YOL111C)	Subunit of a palmitoyltransferase, composed of Shr5p and Erf2p, that adds a palmitoyl lipid moiety to heterolipidated substrates such as Ras1p and Ras2p through a thioester linkage; palmitoylation is required for Ras2p membrane localization
999	YOL105C	WSC3	chrXV	114256	114875	1242	TTS (YOL106W)	Partially redundant sensor-transducer of the stress-activated PKC1-MPK1 signaling pathway involved in maintenance of cell wall integrity; involved in the response to heat shock and other stressors; regulates 1,3-beta-glucan synthesis
1000	YOL105C	WSC3	chrXV	115351	115679	293	TTS (YOL104C)	Partially redundant sensor-transducer of the stress-activated PKC1-MPK1 signaling pathway involved in maintenance of cell wall integrity; involved in the response to heat shock and other stressors; regulates 1,3-beta-glucan synthesis
1001	YOL166C		chrXV	1261	1626	-106	promoter-TSS (YOL166C)	---
1002	YOL086C	ADH1	chrXV	159431	160347	705	TTS (YOL086W-A)	Alcohol dehydrogenase, fermentative isozyme active as homo- or heterotetramers; required for the reduction of acetaldehyde to ethanol, the last step in the glycolytic pathway
1003	YOL084W	PHM7	chrXV	162553	163057	449	promoter-TSS (YOL085C)	Protein of unknown function, expression is regulated by phosphate levels; green fluorescent protein (GFP)-fusion protein localizes to the cell periphery and vacuole
1004	YOL083W	ATG34	chrXV	164224	164607	-1298	exon (YOL084W, exon 1 of 1)	Receptor protein involved in selective autophagy during starvation; specifically involved in the transport of cargo protein alpha-mannosidase (Ams1p); Atg19p paralog
1005	YOL082W	ATG19	chrXV	169550	170000	1048	exon (YOL082W, exon 1 of 1)	Receptor protein specific for the cytoplasm-to-vacuole targeting (Cvt) pathway; delivers cargo proteins aminopeptidase I (Lap4p) and alpha-mannosidase (Ams1p) to the phagophore assembly site for packaging into Cvt vesicles
1006	YOL081W	IRA2	chrXV	170298	171389	-226	promoter-TSS (YOL081W)	GTPase-activating protein that negatively regulates RAS by converting it from the GTP- to the GDP-bound inactive form, required for reducing cAMP levels under nutrient limiting conditions, has similarity to Ira1p and human neurofibromin
1007	YOL081W	IRA2	chrXV	172551	172760	1586	exon (YOL081W, exon 1 of 1)	GTPase-activating protein that negatively regulates RAS by converting it from the GTP- to the GDP-bound inactive form, required for reducing cAMP levels under nutrient limiting conditions, has similarity to Ira1p and human neurofibromin
1008	YOL075C	YOL075C	chrXV	193922	194368	-603	promoter-TSS (YOL075C)	---
1009	YOL071W	EMI5	chrXV	195811	196130	-536	promoter-TSS (YOL071W)	Subunit of succinate dehydrogenase, which couples succinate oxidation to ubiquinone reduction; required for FAD cofactor attachment to Sdh1p; mutations in human ortholog PGL2 are associated with neuroendocrine tumors (paraganglioma)
1010	YOL067C	RTG1	chrXV	202830	203758	-776	promoter-TSS (YOL067C)	Transcription factor (bHLH) involved in interorganelle communication between mitochondria, peroxisomes, and nucleus
1011	YOL158C	ENB1	chrXV	20339	21348	467	exon (YOL158C, exon 1 of 1)	Endosomal ferric enterobactin transporter, expressed under conditions of iron deprivation; member of the major facilitator superfamily; expression is regulated by Rcs1p and affected by chloroquine treatment
1012	YOL060C	MAM3	chrXV	214907	215619	874	exon (YOL060C, exon 1 of 1)	Protein required for normal mitochondrial morphology, has similarity to hemolysins
1013	YOL165C	AAD15	chrXV	2152	2365	-181	promoter-TSS (YOL166C)	Putative aryl-alcohol dehydrogenase; similar to P. chrysosporium aryl-alcohol dehydrogenase; mutational analysis has not yet revealed a physiological role; AAD15 has a paralog, AAD3, that arose from a segmental duplication; members of the AAD gene family comprise three pairs (AAD3 + AAD15, AAD6/AAD16 + AAD4, AAD10 + AAD14) whose two genes are more related to one another than to other members of t…
1014	YOL059W	GPD2	chrXV	217514	218224	743	exon (YOL059W, exon 1 of 1)	NAD-dependent glycerol 3-phosphate dehydrogenase, homolog of Gpd1p, expression is controlled by an oxygen-independent signaling pathway required to regulate metabolism under anoxic conditions; located in cytosol and mitochondria
1015	YOL058W	ARG1	chrXV	219457	220337	686	promoter-TSS (YOL057W)	Arginosuccinate synthetase, catalyzes the formation of L-argininosuccinate from citrulline and L-aspartate in the arginine biosynthesis pathway; potential Cdc28p substrate
1016	YOL156W	HXT11	chrXV	25306	26225	493	exon (YOL156W, exon 1 of 1)	Hexose transporter; capable of transporting a broad range of substrates including: glucose, fructose, mannose and galactose; polyol transporter that supports the growth on and uptake of xylitol with low affinity when overexpressed in a strain deleted for hexose family members; nearly identical in sequence to Hxt9p; has similarity to major facilitator superfamily (MFS) transporters; involved in pl…
1017	YOL035C		chrXV	258089	258258	931	TTS (YOL035C)	---
1018	YOL030W	GAS5	chrXV	268173	269470	635	TTS (YOL029C)	1,3-beta-glucanosyltransferase, has similarity to Gas1p; localizes to the cell wall
1019	YOL026C	MIM1	chrXV	273807	275100	-101	promoter-TSS (YOL027C)	Mitochondrial outer membrane protein, required for assembly of the translocase of the outer membrane (TOM) complex and thereby for mitochondrial protein import; N terminus is exposed to the cytosol: transmembrane segment is highly conserved
1020	YOL021C	DIS3	chrXV	283408	284225	1609	exon (YOL021C, exon 1 of 1)	Exosome core complex catalytic subunit; possesses both endonuclease and 3'-5' exonuclease activity; involved in 3'-5' RNA processing and degradation in both the nucleus and the cytoplasm; has similarity to E. coli RNase R and to human DIS3
1021	YOL021C	DIS3	chrXV	284605	285366	440	exon (YOL021C, exon 1 of 1)	Exosome core complex catalytic subunit; possesses both endonuclease and 3'-5' exonuclease activity; involved in 3'-5' RNA processing and degradation in both the nucleus and the cytoplasm; has similarity to E. coli RNase R and to human DIS3
1022	YOL155C	HPF1	chrXV	28619	30779	1907	exon (YOL155C, exon 1 of 1)	Haze-protective mannoprotein that reduces the particle size of aggregated proteins in white wines
1023	YOL020W	TAT2	chrXV	286739	287561	978	exon (YOL020W, exon 1 of 1)	High affinity tryptophan and tyrosine permease, overexpression confers FK506 and FTY720 resistance
1024	YOL016C	CMK2	chrXV	295335	295803	551	TTS (YOL017W)	Calmodulin-dependent protein kinase; may play a role in stress response, many CA++/calmodulan dependent phosphorylation substrates demonstrated in vitro, amino acid sequence similar to Cmk1p and mammalian Cam Kinase II
1025	YOL015W	IRC10	chrXV	296731	297160	-132	promoter-TSS (YOL016C)	Putative protein of unknown function; null mutant displays increased levels of spontaneous Rad52p foci
1026	YOL013C	HRD1	chrXV	302208	302391	735	exon (YOL013C, exon 1 of 1)	Ubiquitin-protein ligase required for endoplasmic reticulum-associated degradation (ERAD) of misfolded proteins; genetically linked to the unfolded protein response (UPR); regulated through association with Hrd3p; contains an H2 ring finger
1027	YOL011W	PLB3	chrXV	303790	306141	-383	promoter-TSS (YOL012C)	Phospholipase B (lysophospholipase) involved in phospholipid metabolism; hydrolyzes phosphatidylinositol and phosphatidylserine and displays transacylase activity in vitro
1028	YOL010W	RCL1	chrXV	306690	306941	-1122	exon (YOL011W, exon 1 of 1)	Subunit of U3-containing 90S preribosome processome complex involved in 18S rRNA biogenesis and small ribosomal subunit assembly; stimulates Bms1p GTPase and U3 binding activity; similar to RNA cyclase-like proteins but no activity detected
1029	YOL155C	HPF1	chrXV	31326	33447	-781	promoter-TSS (YOL155C)	Haze-protective mannoprotein that reduces the particle size of aggregated proteins in white wines
1030	YOR002W	ALG6	chrXV	329482	329816	232	TTS (YOR001W)	Alpha 1,3 glucosyltransferase, involved in transfer of oligosaccharides from dolichyl pyrophosphate to asparagine residues of proteins during N-linked protein glycosylation; mutations in human ortholog are associated with disease
1031	YOR003W	YSP3	chrXV	330538	330754	-809	promoter-TSS (YOR003W)	Putative precursor to the subtilisin-like protease III
1032	YOR008C	SLG1	chrXV	341608	342213	503	TTS (YOR008C-A)	Sensor-transducer of the stress-activated PKC1-MPK1 kinase pathway involved in maintenance of cell wall integrity; involved in organization of the actin cytoskeleton; secretory pathway Wsc1p is required for the arrest of secretion response
1033	YOR008W-B		chrXV	343322	344650	57	promoter-TSS (YOR008C-A)	---
1034	YOR009W	TIR4	chrXV	345319	345663	1156	TTS (YOR010C)	Cell wall mannoprotein of the Srp1p/Tip1p family of serine-alanine-rich proteins; expressed under anaerobic conditions and required for anaerobic growth; transcription is also induced by cold shock
1035	YOR010C	TIR2	chrXV	346437	346782	340	TTS (YOR009W)	Putative cell wall mannoprotein of the Srp1p/Tip1p family of serine-alanine-rich proteins; transcription is induced by cold shock and anaerobiosis
1036	YOL154W	ZPS1	chrXV	34824	35234	371	exon (YOL154W, exon 1 of 1)	Putative GPI-anchored protein; transcription is induced under low-zinc conditions, as mediated by the Zap1p transcription factor, and at alkaline pH
1037	YOR011W	AUS1	chrXV	349083	349554	-360	promoter-TSS (YOR011W)	Transporter of the ATP-binding cassette family, involved in uptake of sterols and anaerobic growth
1038	YOR024W		chrXV	376866	379074	123	promoter-TSS (YOR023C)	---
1039	YOR032C	HMS1	chrXV	390961	391252	-32	promoter-TSS (YOR032C)	Basic helix-loop-helix (bHLH) protein with similarity to myc-family transcription factors; overexpression confers hyperfilamentous growth and suppresses the pseudohyphal filamentation defect of a diploid mep1 mep2 homozygous null mutant
1040	YOR033C	EXO1	chrXV	395014	395171	-569	promoter-TSS (YOR033C)	5'-3' exonuclease and flap-endonuclease involved in recombination, double-strand break repair and DNA mismatch repair; member of the Rad2p nuclease family, with conserved N and I nuclease domains
1041	YOR042W	CUE5	chrXV	407645	407874	-665	promoter-TSS (YOR042W)	Protein containing a CUE domain that binds ubiquitin, which may facilitate intramolecular monoubiquitination; green fluorescent protein (GFP)-fusion protein localizes to the cytoplasm in a punctate pattern
1042	YOR050C		chrXV	424106	424788	170	promoter-TSS (YOR049C)	---
1043	YOR055W		chrXV	429103	429500	-176	promoter-TSS (YOR055W)	---
1044	YOR059C	YOR059C	chrXV	439804	439996	358	TTS (YOR060C)	---
1045	YOR061W	CKA2	chrXV	442078	442246	628	promoter-TSS (YOR060C)	Alpha' catalytic subunit of casein kinase 2, a Ser/Thr protein kinase with roles in cell growth and proliferation; the holoenzyme also contains CKA1, CKB1 and CKB2, the many substrates include transcription factors and all RNA polymerases
1046	YOR062C	YOR062C	chrXV	442901	443645	258	TTS (YOR061W)	---
1047	YOR062C	YOR062C	chrXV	443931	444227	-548	promoter-TSS (YOR062C)	---
1048	YOR063W	RPL3	chrXV	444771	445775	587	TTS (YOR064C)	Protein component of the large (60S) ribosomal subunit, has similarity to E. coli L3 and rat L3 ribosomal proteins; involved in the replication and maintenance of killer double stranded RNA virus
1049	YOR070C	GYP1	chrXV	456179	456669	1396	TTS (YOR069W)	Cis-golgi GTPase-activating protein (GAP) for the Rab family members Ypt1p (in vivo) and for Ypt1p, Sec4p, Ypt7p, and Ypt51p (in vitro); involved in vesicle docking and fusion
1050	YOR070C	GYP1	chrXV	457262	457627	375	exon (YOR070C, exon 1 of 1)	Cis-golgi GTPase-activating protein (GAP) for the Rab family members Ypt1p (in vivo) and for Ypt1p, Sec4p, Ypt7p, and Ypt51p (in vitro); involved in vesicle docking and fusion
1051	YOR071C	NRT1	chrXV	460763	460942	423	promoter-TSS (YOR072W)	High-affinity nicotinamide riboside transporter; also transports thiamine with low affinity; shares sequence similarity with Thi7p and Thi72p; proposed to be involved in 5-fluorocytosine sensitivity
1052	YOL164W-A	YOL164W-A	chrXV	4739	5397	938	TTS (YOL164W-A)	---
1053	YOR084W	LPX1	chrXV	479946	481668	220	TTS (YOR083W)	Oleic acid-inducible, peroxisomal matrix localized lipase; transcriptionally activated by Yrm1p along with genes involved in multidrug resistance; peroxisomal import is dependent on the PTS1 receptor, Pex5p and on self-interaction
1054	YOR085W	OST3	chrXV	482256	482466	328	TTS (YOR084W)	Gamma subunit of the oligosaccharyltransferase complex of the ER lumen, which catalyzes asparagine-linked glycosylation of newly synthesized proteins; Ost3p is important for N-glycosylation of a subset of proteins
1055	YOR100C	CRC1	chrXV	514228	514643	-158	promoter-TSS (YOR100C)	Mitochondrial inner membrane carnitine transporter, required for carnitine-dependent transport of acetyl-CoA from peroxisomes to mitochondria during fatty acid beta-oxidation
1056	YOR107W	RGS2	chrXV	519994	520670	-1021	TTS (YOR106W)	Negative regulator of glucose-induced cAMP signaling; directly activates the GTPase activity of the heterotrimeric G protein alpha subunit Gpa2p
1057	YOR107W	RGS2	chrXV	521553	521845	346	exon (YOR107W, exon 1 of 1)	Negative regulator of glucose-induced cAMP signaling; directly activates the GTPase activity of the heterotrimeric G protein alpha subunit Gpa2p
1058	YOR108W	LEU9	chrXV	523162	524651	880	TTS (YOR108C-A)	Alpha-isopropylmalate synthase II (2-isopropylmalate synthase), catalyzes the first step in the leucine biosynthesis pathway; the minor isozyme, responsible for the residual alpha-IPMS activity detected in a leu4 null mutant
1059	YOL142W	RRP40	chrXV	55357	55853	47	promoter-TSS (YOL143C)	Exosome non-catalytic core component; involved in 3'-5' RNA processing and degradation in both the nucleus and the cytoplasm; predicted to contain both S1 and KH RNA binding domains; has similarity to human hRrp40p (EXOSC3)
1060	YOR135C		chrXV	580634	581066	-350	promoter-TSS (YOR135C)	---
1061	YOL164W	BDS1	chrXV	5818	7582	525	exon (YOL164W, exon 1 of 1)	Bacterially-derived sulfatase required for use of alkyl- and aryl-sulfates as sulfur sources
1062	YOR138C	RUP1	chrXV	585496	586410	371	TTS (YOR139C)	Protein involved in regulation of Rsp5p, which is an essential HECT ubiquitin ligase; has a WW domain consensus motif of PPPSY (residues 131-135) that mediates binding of Rsp5p to Ubp2p; contains an UBA domain
1063	YOR139C		chrXV	587174	587490	10	promoter-TSS (YOR139C)	---
1064	YOR139C		chrXV	588607	588825	-1374	exon (YOR140W, exon 1 of 1)	---
1065	YOR141C	ARP8	chrXV	590971	591224	1489	exon (YOR141C, exon 1 of 1)	Nuclear actin-related protein involved in chromatin remodeling, component of chromatin-remodeling enzyme complexes
1066	YOR150W	MRPL23	chrXV	613296	615195	2247	exon (YOR151C, exon 1 of 1)	Mitochondrial ribosomal protein of the large subunit
1067	YOR153W	PDR5	chrXV	620297	620989	803	exon (YOR153W, exon 1 of 1)	Plasma membrane ATP-binding cassette (ABC) transporter, multidrug transporter actively regulated by Pdr1p; also involved in steroid transport, cation resistance, and cellular detoxification during exponential growth
1068	YOR157C	PUP1	chrXV	631196	631529	388	promoter-TSS (YOR156C)	Beta 2 subunit of the 20S proteasome; endopeptidase with trypsin-like activity that cleaves after basic residues; synthesized as a proprotein before being proteolytically processed for assembly into 20S particle; human homolog is subunit Z
1069	YOR161C	PNS1	chrXV	638023	638642	225	TTS (YOR161W-A)	Protein of unknown function; has similarity to Torpedo californica tCTL1p, which is postulated to be a choline transporter, neither null mutation nor overexpression affects choline transport
1070	YOR161C-C	YOR161C-C	chrXV	639019	639248	133	promoter-TSS (YOR161C)	---
1071	YOR173W	DCS2	chrXV	657408	657805	343	exon (YOR173W, exon 1 of 1)	Non-essential, stress induced regulatory protein containing a HIT (histidine triad) motif; modulates m7G-oligoribonucleotide metabolism; inhibits Dcs1p; regulated by Msn2p, Msn4p, and the Ras-cAMP-cAPK signaling pathway, similar to Dcs1p.
1072	YOR179C	SYC1	chrXV	671167	672087	784	TTS (YOR179C)	Subunit of the APT subcomplex of cleavage and polyadenylation factor, may have a role in 3' end formation of both polyadenylated and non-polyadenylated RNAs
1073	YOL135C	MED7	chrXV	69469	69694	462	promoter-TSS (YOL136C)	Subunit of the RNA polymerase II mediator complex; associates with core polymerase subunits to form the RNA polymerase II holoenzyme; essential for transcriptional regulation
1074	YOR192C	THI72	chrXV	700749	701803	-709	promoter-TSS (YOR192C)	Transporter of thiamine or related compound; shares sequence similarity with Thi7p
1075	YOR200W		chrXV	720667	721210	522	promoter-TSS (YOR198C)	---
1076	YOR203W		chrXV	722028	722578	-262	promoter-TSS (YOR201C)	---
1077	YOR204W	DED1	chrXV	723042	724568	894	TTS (YOR203W)	ATP-dependent DEAD (Asp-Glu-Ala-Asp)-box RNA helicase, required for translation initiation of all yeast mRNAs; mutations in human DEAD-box DBY are a frequent cause of male infertility
1078	YOL130W	ALR1	chrXV	74508	75197	453	exon (YOL130W, exon 1 of 1)	Plasma membrane Mg(2+) transporter, expression and turnover are regulated by Mg(2+) concentration; overexpression confers increased tolerance to Al(3+) and Ga(3+) ions
1079	YOR223W	YOR223W	chrXV	758744	759381	-719	promoter-TSS (YOR223W)	---
1080	YOR226C	ISU2	chrXV	761799	762223	73	promoter-TSS (YOR224C)	Conserved protein of the mitochondrial matrix, required for synthesis of mitochondrial and cytosolic iron-sulfur proteins, performs a scaffolding function in mitochondria during Fe/S cluster assembly; isu1 isu2 double mutant is inviable
1081	YOR227W	HER1	chrXV	762668	763088	53	promoter-TSS (YOR226C)	Protein of unknown function required for proliferation or remodeling of the ER that is caused by overexpression of Hmg2p; may interact with ribosomes, based on co-purification experiments
1082	YOR229W	WTM2	chrXV	768911	769393	743	exon (YOR229W, exon 1 of 1)	Transcriptional modulator involved in regulation of meiosis, silencing, and expression of RNR genes; involved in response to replication stress; contains WD repeats
1083	YOR230W	WTM1	chrXV	771031	771947	689	exon (YOR230W, exon 1 of 1)	Transcriptional modulator involved in regulation of meiosis, silencing, and expression of RNR genes; required for nuclear localization of the ribonucleotide reductase small subunit Rnr2p and Rnr4p; contains WD repeats
1084	YOR233W	KIN4	chrXV	777384	777565	1629	exon (YOR233W, exon 1 of 1)	Serine/threonine protein kinase that inhibits the mitotic exit network (MEN) when the spindle position checkpoint is activated; localized asymmetrically to mother cell cortex, spindle pole body and bud neck
1085	YOR246C	ENV9	chrXV	795920	796979	343	exon (YOR246C, exon 1 of 1)	---
1086	YOR248W		chrXV	797855	798211	20	promoter-TSS (YOR248W)	---
1087	YOL127W	RPL25	chrXV	80821	81167	646	TTS (YOL126C)	Primary rRNA-binding ribosomal protein component of the large (60S) ribosomal subunit, has similarity to E. coli L23 and rat L23a ribosomal proteins; binds to 26S rRNA via a conserved C-terminal motif
1088	YOR259C	RPT4	chrXV	812914	813134	684	promoter-TSS (YOR260W)	One of six ATPases of the 19S regulatory particle of the 26S proteasome involved in degradation of ubiquitinated substrates; contributes preferentially to ERAD; required for spindle pole body duplication; mainly nuclear localization
1089	YOL126C	MDH2	chrXV	81649	82860	665	exon (YOL126C, exon 1 of 1)	Cytoplasmic malate dehydrogenase, one of three isozymes that catalyze interconversion of malate and oxaloacetate; involved in the glyoxylate cycle and gluconeogenesis during growth on two-carbon compounds; interacts with Pck1p and Fbp1
1090	YOR263C		chrXV	819171	819688	-266	promoter-TSS (YOR263C)	---
1091	YOR273C	TPO4	chrXV	836641	836938	-359	promoter-TSS (YOR273C)	Polyamine transport protein, recognizes spermine, putrescine, and spermidine; localizes to the plasma membrane; member of the major facilitator superfamily
1092	YOR299W	BUD7	chrXV	878615	879165	455	exon (YOR299W, exon 1 of 1)	Member of the ChAPs family of proteins (Chs5p-Arf1p-binding proteins: Bch1p, Bch2p, Bud7p, Chs6p), that forms the exomer complex with Chs5p to mediate export of specific cargo proteins, including Chs3p, from the Golgi to the plasma membrane
1093	YOR302W	YOR302W	chrXV	881708	882180	-821	promoter-TSS (YOR302W)	---
1094	YOR303W	CPA1	chrXV	882965	883642	405	TTS (YOR302W)	Small subunit of carbamoyl phosphate synthetase, which catalyzes a step in the synthesis of citrulline, an arginine precursor; translationally regulated by an attenuator peptide encoded by YOR302W within the CPA1 mRNA 5'-leader
1095	YOR306C	MCH5	chrXV	891085	891553	113	exon (YOR306C, exon 1 of 1)	Plasma membrane riboflavin transporter; facilitates the uptake of vitamin B2; required for FAD-dependent processes; sequence similarity to mammalian monocarboxylate permeases, however mutants are not deficient in monocarboxylate transport
1096	YOR328W	PDR10	chrXV	932183	932725	651	exon (YOR328W, exon 1 of 1)	ATP-binding cassette (ABC) transporter, multidrug transporter involved in the pleiotropic drug resistance network; regulated by Pdr1p and Pdr3p
1097	YOR330C	MIP1	chrXV	942616	943587	283	promoter-TSS (YOR332W)	Catalytic subunit of the mitochondrial DNA polymerase; conserved C-terminal segment is required for the maintenance of mitochondrial genome; related to human POLG, which has been associated with mitochondrial diseases
1098	YOR335C	ALA1	chrXV	948158	948759	650	exon (YOR335C, exon 1 of 1)	Cytoplasmic and mitochondrial alanyl-tRNA synthetase, required for protein synthesis; point mutation (cdc64-1 allele) causes cell cycle arrest at G1; lethality of null mutation is functionally complemented by human homolog
1099	YOR343C		chrXV	968409	968581	-21	promoter-TSS (YOR342C)	---
1100	YOR347C	PYK2	chrXV	985104	985419	1200	TTS (YOR346W)	Pyruvate kinase that appears to be modulated by phosphorylation; PYK2 transcription is repressed by glucose, and Pyk2p may be active under low glycolytic flux
1101	YOR347C	PYK2	chrXV	986115	986268	270	TTS (YOR348C)	Pyruvate kinase that appears to be modulated by phosphorylation; PYK2 transcription is repressed by glucose, and Pyk2p may be active under low glycolytic flux
1102	YOR347C	PYK2	chrXV	986899	987944	-960	promoter-TSS (YOR347C)	Pyruvate kinase that appears to be modulated by phosphorylation; PYK2 transcription is repressed by glucose, and Pyk2p may be active under low glycolytic flux
1103	YPL281C	ERR2	chrXVI	10060	10558	561	exon (YPL281C, exon 1 of 1)	Enolase, a phosphopyruvate hydratase; catalyzes the conversion of 2-phosphoglycerate to phosphoenolpyruvate; complements the growth defect of an ENO1 ENO2 double mutant
1104	YPL231W	FAS2	chrXVI	109205	109385	643	exon (YPL231W, exon 1 of 1)	Alpha subunit of fatty acid synthetase, which catalyzes the synthesis of long-chain saturated fatty acids; contains the acyl-carrier protein domain and beta-ketoacyl reductase, beta-ketoacyl synthase and self-pantetheinylation activities
1105	YPL230W	USV1	chrXVI	112618	115575	-1215	exon (YPL231W, exon 1 of 1)	Putative transcription factor containing a C2H2 zinc finger; mutation affects transcriptional regulation of genes involved in growth on non-fermentable carbon sources, response to salt stress and cell wall biosynthesis
1106	YPL222W	FMP40	chrXVI	129500	129900	-462	promoter-TSS (YPL223C)	Putative protein of unknown function; proposed to be involved in responding to environmental stresses; the authentic, non-tagged protein is detected in highly purified mitochondria in high-throughput studies
1107	YPL222C-A		chrXVI	130496	132261	736	TTS (YPL222C-A)	---
1108	YPL221W	FLC1	chrXVI	133023	133856	397	exon (YPL221W, exon 1 of 1)	Putative FAD transporter; required for uptake of FAD into endoplasmic reticulum; involved in cell wall maintenance
1109	YPL277C	YPL277C	chrXVI	16420	16652	332	exon (YPL277C, exon 1 of 1)	---
1110	YPL183W-A	RTC6	chrXVI	199541	200017	684	TTS (YPL183W-A)	Homolog of the prokaryotic ribosomal protein L36, likely to be a mitochondrial ribosomal protein coded in the nuclear genome; null mutation suppresses cdc13-1 temperature sensitivity
1111	YPL182C		chrXVI	203538	204087	-124	promoter-TSS (YPL182C)	---
1112	YPL177C	CUP9	chrXVI	213483	214007	217	TTS (YPL178W)	Homeodomain-containing transcriptional repressor of PTR2, which encodes a major peptide transporter; imported peptides activate ubiquitin-dependent proteolysis, resulting in degradation of Cup9p and de-repression of PTR2 transcription
1113	YPL177C	CUP9	chrXVI	214612	215535	-1112	TTS (YPL176C)	Homeodomain-containing transcriptional repressor of PTR2, which encodes a major peptide transporter; imported peptides activate ubiquitin-dependent proteolysis, resulting in degradation of Cup9p and de-repression of PTR2 transcription
1114	YPL177C	CUP9	chrXVI	216040	216283	-2200	exon (YPL176C, exon 1 of 1)	Homeodomain-containing transcriptional repressor of PTR2, which encodes a major peptide transporter; imported peptides activate ubiquitin-dependent proteolysis, resulting in degradation of Cup9p and de-repression of PTR2 transcription
1115	YPL172C	COX10	chrXVI	224846	225145	745	TTS (YPL173W)	Heme A:farnesyltransferase, catalyzes the first step in the conversion of protoheme to the heme A prosthetic group required for cytochrome c oxidase activity; human ortholog is associated with mitochondrial disorders
1116	YPL171C	OYE3	chrXVI	226294	227608	420	exon (YPL171C, exon 1 of 1)	Conserved NADPH oxidoreductase containing flavin mononucleotide (FMN), homologous to Oye2p with different ligand binding and catalytic properties; has potential roles in oxidative stress response and programmed cell death
1117	YPL163C	SVS1	chrXVI	241950	242365	542	promoter-TSS (YPL164C)	Cell wall and vacuolar protein, required for wild-type resistance to vanadate
1118	YPL273W	SAM4	chrXVI	24285	24522	-683	promoter-TSS (YPL273W)	S-adenosylmethionine-homocysteine methyltransferase, functions along with Mht1p in the conversion of S-adenosylmethionine (AdoMet) to methionine to control the methionine/AdoMet ratio
1119	YPL273W	SAM4	chrXVI	25582	25792	600	TTS (YPL274W)	S-adenosylmethionine-homocysteine methyltransferase, functions along with Mht1p in the conversion of S-adenosylmethionine (AdoMet) to methionine to control the methionine/AdoMet ratio
1120	YPL156C	PRM4	chrXVI	256989	259064	-1260	exon (YPL155C, exon 1 of 1)	Pheromone-regulated protein proposed to be involved in mating; predicted to have 1 transmembrane segment; transcriptionally regulated by Ste12p during mating and by Cat8p during the diauxic shift
1121	YPL155C	KIP2	chrXVI	259880	260348	-778	promoter-TSS (YPL155C)	Kinesin-related motor protein involved in mitotic spindle positioning, stabilizes microtubules by targeting Bik1p to the plus end; Kip2p levels are controlled during the cell cycle
1122	YPL151C	PRP46	chrXVI	266468	266719	941	TTS (YPL152W)	Member of the NineTeen Complex (NTC) that contains Prp19p and stabilizes U6 snRNA in catalytic forms of the spliceosome containing U2, U5, and U6 snRNAs
1123	YPL149W	ATG5	chrXVI	270096	270326	-1099	exon (YPL150W, exon 1 of 1)	Conserved protein involved in autophagy and the Cvt pathway; undergoes conjugation with Atg12p to form a complex involved in Atg8p lipidation; conjugated Atg12p also forms a complex with Atg16p that is essential for autophagosome formation
1124	YPL141C	FRK1	chrXVI	285677	286244	100	promoter-TSS (YPL141C)	Putative protein kinase; similar to Kin4p; green fluorescent protein (GFP)-fusion protein localizes to the cytoplasm; interacts with rRNA transcription and ribosome biogenesis factors and the long chain fatty acyl-CoA synthetase Faa3
1125	YPL141C	FRK1	chrXVI	286507	287153	-769	promoter-TSS (YPL141C)	Putative protein kinase; similar to Kin4p; green fluorescent protein (GFP)-fusion protein localizes to the cytoplasm; interacts with rRNA transcription and ribosome biogenesis factors and the long chain fatty acyl-CoA synthetase Faa3
1126	YPL140C	MKK2	chrXVI	287986	288446	818	exon (YPL140C, exon 1 of 1)	Mitogen-activated kinase kinase involved in protein kinase C signaling pathway that controls cell integrity; upon activation by Bck1p phosphorylates downstream target, Slt2p; functionally redundant with Mkk1p
1127	YPL131W	RPL5	chrXVI	303280	303751	395	promoter-TSS (YPL130W)	Protein component of the large (60S) ribosomal subunit with similarity to E. coli L18 and rat L5 ribosomal proteins; binds 5S rRNA and is required for 60S subunit assembly
1128	YPL119C	DBP1	chrXVI	325372	325762	697	exon (YPL119C, exon 1 of 1)	Putative ATP-dependent RNA helicase of the DEAD-box protein family; mutants show reduced stability of the 40S ribosomal subunit scanning through 5' untranslated regions of mRNAs
1129	YPL116W	HOS3	chrXVI	329977	330322	544	exon (YPL116W, exon 1 of 1)	Trichostatin A-insensitive homodimeric histone deacetylase (HDAC) with specificity in vitro for histones H3, H4, H2A, and H2B; similar to Hda1p, Rpd3p, Hos1p, and Hos2p; deletion results in increased histone acetylation at rDNA repeats
1130	YPL111W	CAR1	chrXVI	340050	340498	330	TTS (YPL110C)	Arginase, responsible for arginine degradation, expression responds to both induction by arginine and nitrogen catabolite repression; disruption enhances freeze tolerance
1131	YPL111W	CAR1	chrXVI	341159	341412	1342	TTS (YPL111W)	Arginase, responsible for arginine degradation, expression responds to both induction by arginine and nitrogen catabolite repression; disruption enhances freeze tolerance
1132	YPL106C	SSE1	chrXVI	353032	353515	-999	promoter-TSS (YPL106C)	ATPase that is a component of the heat shock protein Hsp90 chaperone complex; binds unfolded proteins; member of the heat shock protein 70 (HSP70) family; localized to the cytoplasm
1133	YPL105C	SYH1	chrXVI	354726	355126	486	promoter-TSS (YPL104W)	Protein of unknown function that may interact with ribosomes, based on co-purification experiments; authentic, non-tagged protein is detected in highly purified mitochondria in high-throughput studies
1134	YPL085W	SEC16	chrXVI	388953	389751	2285	exon (YPL085W, exon 1 of 1)	COPII vesicle coat protein required for ER transport vesicle budding; Sec16p is bound to the periphery of ER membranes and may act to stabilize initial COPII complexes; interacts with Sec23p, Sec24p and Sec31p
1135	YPL084W	BRO1	chrXVI	391616	392215	-2122	exon (YPL085W, exon 1 of 1)	Cytoplasmic class E vacuolar protein sorting (VPS) factor that coordinates deubiquitination in the multivesicular body (MVB) pathway by recruiting Doa4p to endosomes
1136	YPL083C	SEN54	chrXVI	400163	400426	-2190	exon (YPL082C, exon 1 of 1)	Subunit of the tRNA splicing endonuclease, which is composed of Sen2p, Sen15p, Sen34p, and Sen54p
1137	YPL082C	MOT1	chrXVI	401314	401754	2549	exon (YPL082C, exon 1 of 1)	Essential abundant protein involved in regulation of transcription, removes Spt15p (TBP) from DNA via its C-terminal ATPase activity, forms a complex with TBP that binds TATA DNA with high affinity but with altered specificity
1138	YPL082C	MOT1	chrXVI	403769	404125	136	exon (YPL082C, exon 1 of 1)	Essential abundant protein involved in regulation of transcription, removes Spt15p (TBP) from DNA via its C-terminal ATPase activity, forms a complex with TBP that binds TATA DNA with high affinity but with altered specificity
1139	YPL074W	YTA6	chrXVI	414151	414536	-1419	exon (YPL075W, exon 2 of 2)	Putative ATPase of the CDC48/PAS1/SEC18 (AAA) family, localized to the cortex of mother cells but not to daughter cells
1140	YPL067C	YPL067C	chrXVI	425257	426100	168	promoter-TSS (YPL068C)	---
1141	YPL061W	ALD6	chrXVI	432802	433093	360	TTS (YPL062W)	Cytosolic aldehyde dehydrogenase, activated by Mg2+ and utilizes NADP+ as the preferred coenzyme; required for conversion of acetaldehyde to acetate; constitutively expressed; locates to the mitochondrial outer surface upon oxidative stress
1142	YPL057C	SUR1	chrXVI	452449	452815	425	TTS (YPL056C)	Probable catalytic subunit of a mannosylinositol phosphorylceramide (MIPC) synthase, forms a complex with probable regulatory subunit Csg2p; function in sphingolipid biosynthesis is overlapping with that of Csh1p
1143	YPL055C	LGE1	chrXVI	454498	454994	244	exon (YPL055C, exon 1 of 1)	Protein of unknown function; null mutant forms abnormally large cells, and homozygous diploid null mutant displays delayed premeiotic DNA synthesis and reduced efficiency of meiotic nuclear division
1144	YPL049C	DIG1	chrXVI	462628	463783	633	exon (YPL049C, exon 1 of 1)	MAP kinase-responsive inhibitor of the Ste12p transcription factor, involved in the regulation of mating-specific genes and the invasive growth pathway; related regulators Dig1p and Dig2p bind to Ste12p
1145	YPL048W	CAM1	chrXVI	464647	465559	702	promoter-TSS (YPL047W)	Nuclear protein required for transcription of MXR1; binds the MXR1 promoter in the presence of other nuclear factors; binds calcium and phospholipids; has similarity to translational cofactor EF-1 gamma
1146	YPL047W	SGF11	chrXVI	465998	466417	246	TTS (YPL048W)	Integral subunit of SAGA histone acetyltransferase complex, regulates transcription of a subset of SAGA-regulated genes, required for the Ubp8p association with SAGA and for H2B deubiquitylation
1147	YPL042C	SSN3	chrXVI	473692	473944	889	exon (YPL042C, exon 1 of 1)	Cyclin-dependent protein kinase, component of RNA polymerase II holoenzyme; involved in phosphorylation of the RNA polymerase II C-terminal domain; involved in glucose repression
1148	YPL036W	PMA2	chrXVI	483137	483613	532	exon (YPL036W, exon 1 of 1)	Plasma membrane H+-ATPase, isoform of Pma1p, involved in pumping protons out of the cell; regulator of cytoplasmic pH and plasma membrane potential
1149	YPL026C	SKS1	chrXVI	501373	502108	442	TTS (YPL025C)	Putative serine/threonine protein kinase; involved in the adaptation to low concentrations of glucose independent of the SNF3 regulated pathway
1150	YPL021W	ECM23	chrXVI	510711	511432	-29	promoter-TSS (YPL021W)	Non-essential protein of unconfirmed function; affects pre-rRNA processing, may act as a negative regulator of the transcription of genes involved in pseudohyphal growth; homologous to Srd1p
1151	YPL017C	IRC15	chrXVI	518717	520362	693	TTS (YPL018W)	Microtubule associated protein; regulates microtubule dynamics; required for accurate meiotic chromosome segregation; null mutant displays large budded cells due to delayed mitotic progression, increased levels of spontaneous Rad52 foci
1152	YPL015C	HST2	chrXVI	526265	527043	229	promoter-TSS (YPL014W)	Cytoplasmic member of the silencing information regulator 2 (Sir2) family of NAD(+)-dependent protein deacetylases; modulates nucleolar (rDNA) and telomeric silencing; possesses NAD(+)-dependent histone deacetylase activity in vitro
1153	YPL014W	YPL014W	chrXVI	527587	528191	342	exon (YPL014W, exon 1 of 1)	---
1154	YPL004C	LSP1	chrXVI	550699	551056	779	TTS (YPL005W)	Primary component of eisosomes, which are large immobile patch structures at the cell cortex associated with endocytosis, along with Pil1p and Sur7p; null mutants show activation of Pkc1p/Ypk1p stress resistance pathways
1155	YPR006C	ICL2	chrXVI	568360	568691	470	TTS (YPR007C)	2-methylisocitrate lyase of the mitochondrial matrix, functions in the methylcitrate cycle to catalyze the conversion of 2-methylisocitrate to succinate and pyruvate; ICL2 transcription is repressed by glucose and induced by ethanol
1156	YPR009W	SUT2	chrXVI	577957	578403	1628	TTS (YPR009W)	Putative transcription factor; multicopy suppressor of mutations that cause low activity of the cAMP/protein kinase A pathway; highly similar to Sut1p
1157	YPR011C	YPR011C	chrXVI	583353	583646	542	promoter-TSS (YPR010C-A)	---
1158	YPR014C		chrXVI	587761	588754	-740	promoter-TSS (YPR014C)	---
1159	YPR015C	YPR015C	chrXVI	590420	592890	-629	promoter-TSS (YPR015C)	---
1160	YPR021C	AGC1	chrXVI	604372	604542	-1100	exon (YPR022C, exon 1 of 1)	Mitochondrial amino acid transporter, acts both as a glutamate uniporter and as an aspartate-glutamate exchanger; involved in nitrogen metabolism and nitrogen compound biosynthesis
1161	YPR022C	YPR022C	chrXVI	608071	609184	-1316	TTS (YPR023C)	---
1162	YPR034W	ARP7	chrXVI	639790	640057	399	promoter-TSS (YPR033C)	Component of both the SWI/SNF and RSC chromatin remodeling complexes; actin-related protein involved in transcriptional regulation
1163	YPR035W	GLN1	chrXVI	642531	643144	630	promoter-TSS (YPR036W)	Glutamine synthetase (GS), synthesizes glutamine from glutamate and ammonia; with Glt1p, forms the secondary pathway for glutamate biosynthesis from ammonia; expression regulated by nitrogen source and by amino acid limitation
1164	YPR036W	VMA13	chrXVI	644268	644850	723	exon (YPR036W, exon 1 of 1)	Subunit H of the eight-subunit V1 peripheral membrane domain of the vacuolar H+-ATPase (V-ATPase), an electrogenic proton pump found throughout the endomembrane system; serves as an activator or a structural stabilizer of the V-ATPase
1165	YPR038W		chrXVI	646327	647089	-128	promoter-TSS (YPR038W)	---
1166	YPR042C	PUF2	chrXVI	652590	653418	658	exon (YPR042C, exon 1 of 1)	Member of the PUF protein family, which is defined by the presence of Pumilio homology domains that confer RNA binding activity; preferentially binds mRNAs encoding membrane-associated proteins
1167	YPR050C		chrXVI	665135	665308	144	promoter-TSS (YPR049C)	---
1168	YPR063C	YPR063C	chrXVI	677900	678091	324	promoter-TSS (YPR064W)	---
1169	YPR064W		chrXVI	678585	678808	-254	promoter-TSS (YPR063C)	---
1170	YPR068C	HOS1	chrXVI	684754	684953	-501	promoter-TSS (YPR068C)	Class I histone deacetylase (HDAC) family member that deacetylates Smc3p on lysine residues at anaphase onset; has sequence similarity to Hda1p, Rpd3p, Hos2p, and Hos3p; interacts with the Tup1p-Ssn6p corepressor complex
1171	YPR074C	TKL1	chrXVI	693100	694766	905	exon (YPR074C, exon 1 of 1)	Transketolase, similar to Tkl2p; catalyzes conversion of xylulose-5-phosphate and ribose-5-phosphate to sedoheptulose-7-phosphate and glyceraldehyde-3-phosphate in the pentose phosphate pathway; needed for synthesis of aromatic amino acids
1172	YPR080W	TEF1	chrXVI	700860	701918	795	TTS (YPR081C)	Translational elongation factor EF-1 alpha; in the GTP-bound active form, binds to and delivers aminoacylated tRNA to the A-site of ribosomes for elongation of nascent polypeptides; associates with vacuolar Rho1p GTPase; may also have a role in tRNA re-export from the nucleus; TEF1 has a paralog, TEF2, that arose from the whole genome duplication
1173	YPR114W	YPR114W	chrXVI	753715	754029	571	TTS (YPR113W)	---
1174	YPR116W	RRG8	chrXVI	757527	758107	-831	promoter-TSS (YPR116W)	Putative protein of unknown function, required for mitochondrial genome maintenance; null mutation results in a decrease in plasma membrane electron transport
1175	YPR126C		chrXVI	788756	788969	522	TTS (YPR126C)	---
1176	YPL249C	GYP5	chrXVI	79910	80333	-769	promoter-TSS (YPL249C)	GTPase-activating protein (GAP) for yeast Rab family members, involved in ER to Golgi trafficking; exhibits GAP activity toward Ypt1p that is stimulated by Gyl1p, also acts on Sec4p; interacts with Gyl1p, Rvs161p and Rvs167p
1177	YPR145W	ASN1	chrXVI	822765	823983	754	exon (YPR145W, exon 1 of 1)	Asparagine synthetase, isozyme of Asn2p; catalyzes the synthesis of L-asparagine from L-aspartate in the asparagine biosynthetic pathway
1178	YPR149W	NCE102	chrXVI	828816	829310	-855	promoter-TSS (YPR148C)	Protein of unknown function; contains transmembrane domains; involved in secretion of proteins that lack classical secretory signal sequences; component of the detergent-insoluble glycolipid-enriched complexes (DIGs)
1179	YPL248C	GAL4	chrXVI	82986	83384	-829	promoter-TSS (YPL248C)	DNA-binding transcription factor required for activating GAL genes; responds to galactose; repressed by Gal80p and activated by Gal3p
1180	YPR151C	SUE1	chrXVI	831948	832366	-482	promoter-TSS (YPR151C)	Mitochondrial protein required for degradation of unstable forms of cytochrome c
1181	YPL247C	YPL247C	chrXVI	83795	83949	324	TTS (YPL246C)	---
1182	YPL245W	YPL245W	chrXVI	85798	86137	382	promoter-TSS (YPL246C)	---
1183	YPR159W	KRE6	chrXVI	858359	859522	1358	exon (YPR159W, exon 1 of 1)	Protein required for beta-1,6 glucan biosynthesis; putative beta-glucan synthase; appears functionally redundant with Skn1p
1184	YPR159C-A	YPR159C-A	chrXVI	860337	860751	-129	promoter-TSS (YPR159C-A)	---
1185	YPR181C	SEC23	chrXVI	898012	899499	911	exon (YPR181C, exon 1 of 1)	GTPase-activating protein, stimulates the GTPase activity of Sar1p; component of the Sec23p-Sec24p heterodimer of the COPII vesicle coat, involved in ER to Golgi transport
1186	YPR182W	SMX3	chrXVI	900145	900445	101	promoter-TSS (YPR181C)	Core Sm protein Sm F; part of heteroheptameric complex (with Smb1p, Smd1p, Smd2p, Smd3p, Sme1p, and Smx2p) that is part of the spliceosomal U1, U2, U4, and U5 snRNPs; homolog of human Sm F
1187	YPR183W	DPM1	chrXVI	900771	901405	333	promoter-TSS (YPR184W)	Dolichol phosphate mannose (Dol-P-Man) synthase of the ER membrane, catalyzes the formation of Dol-P-Man from Dol-P and GDP-Man; required for glycosyl phosphatidylinositol membrane anchoring, O mannosylation, and protein glycosylation
1188	YPR184W	GDB1	chrXVI	903136	903948	1498	exon (YPR184W, exon 1 of 1)	Glycogen debranching enzyme containing glucanotranferase and alpha-1,6-amyloglucosidase activities, required for glycogen degradation; phosphorylated in mitochondria
1189	YPR191W	QCR2	chrXVI	919576	920288	551	promoter-TSS (YPR190C)	Subunit 2 of the ubiquinol cytochrome-c reductase complex, which is a component of the mitochondrial inner membrane electron transport chain; phosphorylated; transcription is regulated by Hap1p, Hap2p/Hap3p, and heme
1190	YPR192W	AQY1	chrXVI	920670	921544	-753	promoter-TSS (YPR192W)	Spore-specific water channel that mediates the transport of water across cell membranes, developmentally controlled; may play a role in spore maturation, probably by allowing water outflow, may be involved in freeze tolerance
1191	YPR192W	AQY1	chrXVI	922111	922723	557	TTS (YPR193C)	Spore-specific water channel that mediates the transport of water across cell membranes, developmentally controlled; may play a role in spore maturation, probably by allowing water outflow, may be involved in freeze tolerance
