# Supplementary material for: Ixr1 Regulates Ribosomal Gene Transcription and Yeast Response to Cisplatin
Source: Sci Rep. 2018 Feb 15;8:3090. doi: 10.1038/s41598-018-21439-1 (PMC5814428; doi:10.1038/s41598-018-21439-1)
Supplement: Supplementary file 7 — Dataset 6 [file 41598_2018_21439_MOESM7_ESM.xlsx]

## Sheet: Sheet1
Table S6.-Ixr1 DNA-binding after cisplatin treatment
PeakID	Nearest PromoterID	Gene Name	Chr	Start	End	Distance to TSS	Annotation	Gene Title
1	YAR020C	PAU7	chrI	177488	177747	-595	promoter-TSS (YAR020C)	Member of the seripauperin multigene family, active during alcoholic fermentation, regulated by anaerobiosis, inhibited by oxygen, repressed by heme
2	YAR023C	YAR023C	chrI	180834	181717	-1456	Intergenic	---
3	YAR035W	YAT1	chrI	189833	191702	575	exon (YAR035W, exon 1 of 1)	Outer mitochondrial carnitine acetyltransferase, minor ethanol-inducible enzyme involved in transport of activated acyl groups from the cytoplasm into the mitochondrial matrix; phosphorylated
4	YAL064W	YAL064W	chrI	20594	21659	-439	promoter-TSS (YAL064W)	---
5	YAR053W		chrI	211148	211348	2881	Intergenic	---
6	YAL061W	BDH2	chrI	32169	33288	-719	promoter-TSS (YAL061W)	Putative medium-chain alcohol dehydrogenase with similarity to BDH1; transcription induced by constitutively active PDR1 and PDR3
7	YAL060W	BDH1	chrI	34143	34556	-805	promoter-TSS (YAL060W)	NAD-dependent (R,R)-butanediol dehydrogenase, catalyzes oxidation of (R,R)-2,3-butanediol to (3R)-acetoin, oxidation of meso-butanediol to (3S)-acetoin, and reduction of acetoin; enhances use of 2,3-butanediol as an aerobic carbon source
8	YAL039C	CYC3	chrI	68293	68823	967	TTS (YAL039C)	Cytochrome c heme lyase (holocytochrome c synthase), attaches heme to apo-cytochrome c (Cyc1p or Cyc7p) in the mitochondrial intermembrane space; human ortholog may have a role in microphthalmia with linear skin defects (MLS)
9	YBL055C	YBL055C	chrII	116348	117205	52	promoter-TSS (YBL055C)	---
10	YBL043W	ECM13	chrII	136828	137127	290	TTS (YBL044W)	Non-essential protein of unknown function; induced by treatment with 8-methoxypsoralen and UVA irradiation
11	YBL042C	FUI1	chrII	138708	139167	1322	exon (YBL042C, exon 1 of 1)	High affinity uridine permease, localizes to the plasma membrane; also mediates low but significant transport of the cytotoxic nucleoside analog 5-fluorouridine; not involved in uracil transport
12	YBL042C	FUI1	chrII	140252	141082	-407	promoter-TSS (YBL042C)	High affinity uridine permease, localizes to the plasma membrane; also mediates low but significant transport of the cytotoxic nucleoside analog 5-fluorouridine; not involved in uracil transport
13	YBL029C-A	YBL029C-A	chrII	165070	165771	-649	promoter-TSS (YBL029C-A)	---
14	YBL029W	YBL029W	chrII	166709	166963	702	TTS (YBL028C)	---
15	YBL013W	FMT1	chrII	202001	203504	697	promoter-TSS (YBL011W)	Methionyl-tRNA formyltransferase, catalyzes the formylation of initiator Met-tRNA in mitochondria; potential Cdc28p substrate
16	YBR006W	UGA2	chrII	247095	247508	292	TTS (YBR005W)	Succinate semialdehyde dehydrogenase involved in the utilization of gamma-aminobutyrate (GABA) as a nitrogen source; part of the 4-aminobutyrate and glutamate degradation pathways; localized to the cytoplasm
17	YBR007C	DSF2	chrII	251126	251504	-299	promoter-TSS (YBR007C)	Deletion suppressor of mpt5 mutation
18	YBR054W	YRO2	chrII	341825	342652	-862	promoter-TSS (YBR054W)	Putative protein of unknown function; the authentic, non-tagged protein is detected in a phosphorylated state in highly purified mitochondria in high-throughput studies; transcriptionally regulated by Haa1p
19	YBR068C	BAP2	chrII	373667	375454	1129	exon (YBR068C, exon 1 of 1)	High-affinity leucine permease, functions as a branched-chain amino acid permease involved in the uptake of leucine, isoleucine and valine; contains 12 predicted transmembrane domains
20	YBR071W	YBR071W	chrII	380161	380785	62	promoter-TSS (YBR070C)	---
21	YBR076C-A		chrII	390954	391936	172	TTS (YBR076W)	---
22	YBR083W	TEC1	chrII	408267	408856	-607	promoter-TSS (YBR083W)	Transcription factor required for full Ty1 expression, Ty1-mediated gene activation, and haploid invasive and diploid pseudohyphal growth; TEA/ATTS DNA-binding domain family member
23	YBR085C-A	YBR085C-A	chrII	418325	418569	717	TTS (YBR085C-A)	---
24	YBR085C-A	YBR085C-A	chrII	419269	419884	-413	promoter-TSS (YBR085C-A)	---
25	YBR112C	CYC8	chrII	466225	466403	-544	promoter-TSS (YBR112C)	General transcriptional co-repressor, acts together with Tup1p; also acts as part of a transcriptional co-activator complex that recruits the SWI/SNF and SAGA complexes to promoters; can form the prion [OCT+]
26	YBR119W	MUD1	chrII	478190	479036	-725	promoter-TSS (YBR119W)	U1 snRNP A protein, homolog of human U1-A; involved in nuclear mRNA splicing
27	YBR157C	ICS2	chrII	554711	555361	-726	promoter-TSS (YBR157C)	Protein of unknown function; null mutation does not confer any obvious defects in growth, spore germination, viability, or carbohydrate utilization
28	YBR162C	TOS1	chrII	563453	563615	1036	TTS (YBR161W)	Covalently-bound cell wall protein of unknown function; identified as a cell cycle regulated SBF target gene; deletion mutants are highly resistant to treatment with beta-1,3-glucanase; has sequence similarity to YJL171C
29	YBL087C	RPL23A	chrII	60717	61095	-167	promoter-TSS (YBL087C)	Protein component of the large (60S) ribosomal subunit, identical to Rpl23Bp and has similarity to E. coli L14 and rat L23 ribosomal proteins
30	YBR195C	MSI1	chrII	612451	612637	-662	promoter-TSS (YBR195C)	Subunit of chromatin assembly factor I (CAF-1), negative regulator of the RAS/cAMP pathway via sequestration of Npr1p kinase; localizes to the nucleus and cytoplasm; homologous to human retinoblastoma binding proteins RbAp48 and RbAp46
31	YBR196C-B	YBR196C-B	chrII	614346	614996	-41	promoter-TSS (YBR196C)	---
32	YBR203W	COS111	chrII	628414	629029	-446	promoter-TSS (YBR203W)	Protein required for resistance to the antifungal drug ciclopirox olamine; not related to the subtelomerically-encoded COS family; the authentic, non-tagged protein is detected in highly purified mitochondria in high-throughput studies
33	YBR203W	COS111	chrII	629936	630289	945	exon (YBR203W, exon 1 of 1)	Protein required for resistance to the antifungal drug ciclopirox olamine; not related to the subtelomerically-encoded COS family; the authentic, non-tagged protein is detected in highly purified mitochondria in high-throughput studies
34	YBR214W	SDS24	chrII	651942	652357	735	TTS (YBR213W)	One of two S. cerevisiae homologs (Sds23p and Sds24p) of the S. pombe Sds23 protein, which is implicated in APC/cyclosome regulation; involved in cell separation during budding; may play an indirect role in fluid-phase endocytosis
35	YBR229C	ROT2	chrII	679121	679337	-8	promoter-TSS (YBR229C)	Glucosidase II catalytic subunit required for normal cell wall synthesis; mutations in rot2 suppress tor2 mutations, and are synthetically lethal with rot1 mutations
36	YBR232C		chrII	683940	684184	-330	promoter-TSS (YBR231C)	---
37	YBR238C	YBR238C	chrII	697448	697930	-387	promoter-TSS (YBR238C)	---
38	YCR005C	CIT2	chrIII	121180	121805	835	exon (YCR005C, exon 1 of 1)	Citrate synthase, catalyzes the condensation of acetyl coenzyme A and oxaloacetate to form citrate, peroxisomal isozyme involved in glyoxylate cycle; expression is controlled by Rtg1p and Rtg2p transcription factors
39	YCR006C		chrIII	122607	123916	-259	promoter-TSS (YCR005C)	Putative protein of unknown function; conserved among S. cerevisiae strains; YCR006C is not an essential gene
40	YCR010C	ADY2	chrIII	133613	134115	-740	promoter-TSS (YCR010C)	Acetate transporter required for normal sporulation; phosphorylated in mitochondria
41	YCR022C		chrIII	157453	158104	-14	promoter-TSS (YCR021C)	Putative protein of unknown function; conserved among S. cerevisiae strains; YCR022C is not an essential gene
42	YCL043C	PDI1	chrIII	49161	49972	654	TTS (YCL041C)	Protein disulfide isomerase, multifunctional protein resident in the endoplasmic reticulum lumen, essential for the formation of disulfide bonds in secretory and cell-surface proteins, unscrambles non-native disulfide bonds
43	YCL040W	GLK1	chrIII	51029	52087	720	promoter-TSS (YCL041C)	Glucokinase, catalyzes the phosphorylation of glucose at C6 in the first irreversible step of glucose metabolism; one of three glucose phosphorylating enzymes; expression regulated by non-fermentable carbon sources
44	YCL026C-A	FRM2	chrIII	76183	76475	-1044	exon (YCL025C, exon 1 of 1)	Protein of unknown function, involved in the integration of lipid signaling pathways with cellular homeostasis; expression induced in cells treated with the mycotoxin patulin; has similarity to bacterial nitroreductases
45	YDR277C	MTH1	chrIV	1016025	1016482	-552	promoter-TSS (YDR277C)	Negative regulator of the glucose-sensing signal transduction pathway, required for repression of transcription by Rgt1p; interacts with Rgt1p and the Snf3p and Rgt2p glucose sensors; phosphorylated by Yck1p, triggering Mth1p degradation
46	YDR342C	HXT7	chrIV	1156288	1156671	-552	promoter-TSS (YDR342C)	High-affinity glucose transporter; member of the major facilitator superfamily, nearly identical to Hxt6p, expressed at high basal levels relative to other HXTs, expression repressed by high glucose levels; HXT7 has a paralog, HXT4, that arose from the whole genome duplication
47	YDR342C	HXT7	chrIV	1157147	1157662	-1477	Intergenic	High-affinity glucose transporter; member of the major facilitator superfamily, nearly identical to Hxt6p, expressed at high basal levels relative to other HXTs, expression repressed by high glucose levels; HXT7 has a paralog, HXT4, that arose from the whole genome duplication
48	YDR344C		chrIV	1161792	1162245	430	promoter-TSS (YDR343C)	Putative protein of unknown function; conserved among S. cerevisiae strains
49	YDR345C	HXT3	chrIV	1163455	1163679	1093	exon (YDR345C, exon 1 of 1)	Low affinity glucose transporter of the major facilitator superfamily, expression is induced in low or high glucose conditions
50	YDR345C	HXT3	chrIV	1164707	1165305	-346	promoter-TSS (YDR345C)	Low affinity glucose transporter of the major facilitator superfamily, expression is induced in low or high glucose conditions
51	YDR381W	YRA1	chrIV	1236802	1237033	360	TTS (YDR380W)	RNA binding protein required for export of poly(A)+ mRNA from the nucleus; proposed to couple mRNA export with 3' end processing via its interactions with Mex67p and Pcf11p; functionally redundant with Yra2p, another REF family member
52	YDR381C-A	YDR381C-A	chrIV	1237702	1237935	1031	TTS (YDR381C-A)	---
53	YDR406W	PDR15	chrIV	1279203	1279877	330	exon (YDR406W, exon 1 of 1)	Plasma membrane ATP binding cassette (ABC) transporter, multidrug transporter and general stress response factor implicated in cellular detoxification; regulated by Pdr1p, Pdr3p and Pdr8p; promoter contains a PDR responsive element
54	YDL182W	LYS20	chrIV	132612	133233	-514	promoter-TSS (YDL182W)	Homocitrate synthase isozyme, catalyzes the condensation of acetyl-CoA and alpha-ketoglutarate to form homocitrate, which is the first step in the lysine biosynthesis pathway; highly similar to the other isozyme, Lys21p
55	YDR442W		chrIV	1345238	1346044	-6	promoter-TSS (YDR441C)	---
56	YDR476C	YDR476C	chrIV	1411207	1411686	-320	promoter-TSS (YDR476C)	---
57	YDR497C	ITR1	chrIV	1444176	1444767	995	exon (YDR497C, exon 1 of 1)	Myo-inositol transporter with strong similarity to the minor myo-inositol transporter Itr2p, member of the sugar transporter superfamily; expression is repressed by inositol and choline via Opi1p and derepressed via Ino2p and Ino4p
58	YDR525W-A	SNA2	chrIV	1490239	1490497	-228	promoter-TSS (YDR524C-B)	Protein of unknown function, has similarity to Pmp3p, which is involved in cation transport; green fluorescent protein (GFP)-fusion protein localizes to the cytoplasm in a punctate pattern
59	YDL241W	YDL241W	chrIV	20065	20436	-384	promoter-TSS (YDL241W)	---
60	YDL126C	CDC48	chrIV	238995	239235	-451	promoter-TSS (YDL126C)	ATPase in ER, nuclear membrane and cytosol with homology to mammalian p97; in a complex with Npl4p and Ufd1p participates in retrotranslocation of ubiquitinated proteins from the ER into the cytosol for degradation by the proteasome
61	YDL124W	YDL124W	chrIV	240335	240799	308	promoter-TSS (YDL125C)	---
62	YDL072C	YET3	chrIV	330208	331036	-175	promoter-TSS (YDL072C)	Protein of unknown function; YET3 null mutant decreases the level of secreted invertase; homolog of human BAP31 protein
63	YDL048C	STP4	chrIV	368488	369159	-613	promoter-TSS (YDL048C)	Protein containing a Kruppel-type zinc-finger domain; has similarity to Stp1p, Stp2p, and Stp3p
64	YDR007W	TRP1	chrIV	461532	462623	236	promoter-TSS (YDR006C)	Phosphoribosylanthranilate isomerase; catalyzes the third step in tryptophan biosynthesis; in 2004, the sequence of TRP1 from strain S228C was updated by changing the previously annotated internal STOP (TAA) to serine (TCA); enhances vegetative growth at low and high temperatures when used as an auxotrophic marker in strains such as W303
65	YDR010C		chrIV	464613	465558	297	promoter-TSS (YDR011W)	Putative protein of unknown function; conserved across S. cerevisiae strains
66	YDR041W	RSM10	chrIV	538959	539853	-397	promoter-TSS (YDR040C)	Mitochondrial ribosomal protein of the small subunit, has similarity to E. coli S10 ribosomal protein; essential for viability, unlike most other mitoribosomal proteins
67	YDR044W	HEM13	chrIV	545178	546392	-857	promoter-TSS (YDR044W)	Coproporphyrinogen III oxidase, an oxygen requiring enzyme that catalyzes the sixth step in the heme biosynthetic pathway; transcription is repressed by oxygen and heme (via Rox1p and Hap1p)
68	YDR046C	BAP3	chrIV	550833	551154	-418	promoter-TSS (YDR046C)	Amino acid permease involved in the uptake of cysteine, leucine, isoleucine and valine
69	YDL247W	MPH2	chrIV	5512	6045	-206	promoter-TSS (YDL247W)	Alpha-glucoside permease, transports maltose, maltotriose, alpha-methylglucoside, and turanose; identical to Mph3p; encoded in a subtelomeric position in a region likely to have undergone duplication
70	YDR073W	SNF11	chrIV	592264	592479	-67	promoter-TSS (YDR073W)	Subunit of the SWI/SNF chromatin remodeling complex involved in transcriptional regulation; interacts with a highly conserved 40-residue sequence of Snf2p
71	YDR074W	TPS2	chrIV	594177	594531	461	exon (YDR074W, exon 1 of 1)	Phosphatase subunit of the trehalose-6-phosphate synthase/phosphatase complex, which synthesizes the storage carbohydrate trehalose; expression is induced by stress conditions and repressed by the Ras-cAMP pathway
72	YDR077W	SED1	chrIV	599835	600406	-672	promoter-TSS (YDR077W)	Major stress-induced structural GPI-cell wall glycoprotein in stationary-phase cells, associates with translating ribosomes, possible role in mitochondrial genome maintenance; ORF contains two distinct variable minisatellites
73	YDR124W	YDR124W	chrIV	700015	700460	-77	promoter-TSS (YDR123C)	---
74	YDR133C		chrIV	721703	722407	-758	promoter-TSS (YDR133C)	---
75	YDR155C	CPR1	chrIV	768701	769668	-185	promoter-TSS (YDR154C)	Cytoplasmic peptidyl-prolyl cis-trans isomerase (cyclophilin), catalyzes the cis-trans isomerization of peptide bonds N-terminal to proline residues; binds the drug cyclosporin A
76	YDR225W	HTA1	chrIV	915110	915265	-342	promoter-TSS (YDR224C)	Histone H2A, core histone protein required for chromatin assembly and chromosome function; one of two nearly identical subtypes (see also HTA2); DNA damage-dependent phosphorylation by Mec1p facilitates DNA repair; acetylated by Nat4p
77	YDR226W	ADK1	chrIV	916609	916793	215	promoter-TSS (YDR227W)	Adenylate kinase, required for purine metabolism; localized to the cytoplasm and the mitochondria; lacks cleavable signal sequence
78	YDR260C	SWM1	chrIV	976354	977070	517	promoter-TSS (YDR259C)	Subunit of the anaphase-promoting complex, which is an E3 ubiquitin ligase that regulates the metaphase-anaphase transition and exit from mitosis; required for activation of the daughter-specific gene expression and spore wall maturation
79	YIL122W	POG1	chrIX	129915	130077	-614	promoter-TSS (YIL122W)	Putative transcriptional activator that promotes recovery from pheromone induced arrest; inhibits both alpha-factor induced G1 arrest and repression of CLN1 and CLN2 via SCB/MCB promoter elements; potential Cdc28p substrate; SBF regulated
80	YIL121W	QDR2	chrIX	132031	132312	-72	promoter-TSS (YIL121W)	Multidrug transporter of the major facilitator superfamily, required for resistance to quinidine, barban, cisplatin, and bleomycin; may have a role in potassium uptake
81	YIL118W	RHO3	chrIX	138310	139372	-911	promoter-TSS (YIL119C)	Non-essential small GTPase of the Rho/Rac subfamily of Ras-like proteins involved in the establishment of cell polarity; GTPase activity positively regulated by the GTPase activating protein (GAP) Rgd1p
82	YIL088C	AVT7	chrIX	197987	198257	1281	exon (YIL088C, exon 1 of 1)	Putative transporter, member of a family of seven S. cerevisiae genes (AVT1-7) related to vesicular GABA-glycine transporters
83	YIL172C	IMA3	chrIX	21754	22530	-3589	TTS (YIL169C)	Alpha-glucosidase; weak, but broad substrate specificity for alpha-1,4- and alpha-1,6-glucosides; member of IMA isomaltase family; not required for isomaltose utilization, but Ima3p overexpression allows the ima1 null mutant to grow on isomaltose; lower activitiy and thermostability in vitro than Ima2p despite sequence difference of only 3 amino acids; cleaves alpha-1,3 linkage of nigerose and tu…
84	YIL057C	RGI2	chrIX	248876	249357	-721	promoter-TSS (YIL057C)	Putative protein of unknown function; expression induced under carbon limitation and repressed under high glucose
85	YIL169C	YIL169C	chrIX	26061	26856	-353	promoter-TSS (YIL169C)	---
86	YIL046W	MET30	chrIX	268901	269114	357	TTS (YIL046W-A)	F-box protein containing five copies of the WD40 motif, controls cell cycle function, sulfur metabolism, and methionine biosynthesis as part of the ubiquitin ligase complex; interacts with and regulates Met4p, localizes within the nucleus
87	YIL012W		chrIX	332099	333512	-205	promoter-TSS (YIL013C)	Putative protein of unknown function; conserved across S. cerevisiae strains
88	YIL009W	FAA3	chrIX	338601	339080	-503	promoter-TSS (YIL009W)	Long chain fatty acyl-CoA synthetase, activates imported fatty acids; green fluorescent protein (GFP)-fusion protein localizes to the cell periphery
89	YIL002W-A	YIL002W-A	chrIX	349352	350300	-475	promoter-TSS (YIL002W-A)	---
90	YIL163C	YIL163C	chrIX	36670	36828	503	promoter-TSS (YIL162W)	Protein of unknown function; mRNA identified as translated by ribosome profiling data
91	YIR018W	YAP5	chrIX	384085	384985	-74	promoter-TSS (YIR017C)	Basic leucine zipper (bZIP) transcription factor
92	YIR018C-A	YIR018C-A	chrIX	385994	387278	-935	promoter-TSS (YIR018C-A)	---
93	YIR018C-A	YIR018C-A	chrIX	388434	389225	-3129	TTS (YIR019C)	---
94	YIR020W-A		chrIX	394895	395171	116	promoter-TSS (YIR020C)	---
95	YIR035C	YIR035C	chrIX	421889	422354	-332	promoter-TSS (YIR035C)	---
96	YIR038C	GTT1	chrIX	424392	424893	-130	promoter-TSS (YIR038C)	ER associated glutathione S-transferase capable of homodimerization; expression induced during the diauxic shift and throughout stationary phase; functional overlap with Gtt2p, Grx1p, and Grx2p
97	YEL020C-B		chrV	117681	118131	-526	promoter-TSS (YEL020C-B)	---
98	YEL017W	GTT3	chrV	123326	123700	-144	promoter-TSS (YEL017C-A)	Protein of unknown function with a possible role in glutathione metabolism, as suggested by computational analysis of large-scale protein-protein interaction data; GFP-fusion protein localizes to the nuclear periphery
99	YEL008C-A		chrV	140638	141019	-11	promoter-TSS (YEL008C-A)	Protein of unknown function; identified by gene-trapping, microarray-based expression analysis, and genome-wide homology searching
100	YER020W	GPA2	chrV	194906	195302	-64	promoter-TSS (YER019C-A)	Nucleotide binding alpha subunit of the heterotrimeric G protein that interacts with the receptor Gpr1p, has signaling role in response to nutrients; green fluorescent protein (GFP)-fusion protein localizes to the cell periphery
101	YER046W	SPO73	chrV	242012	242761	-793	promoter-TSS (YER045C)	Meiosis-specific protein of unknown function, required for spore wall formation during sporulation; dispensible for both nuclear divisions during meiosis
102	YER053C-A	YER053C-A	chrV	261139	261743	-395	promoter-TSS (YER053C-A)	---
103	YER054C	GIP2	chrV	264368	264716	-844	promoter-TSS (YER054C)	Putative regulatory subunit of the protein phosphatase Glc7p, involved in glycogen metabolism; contains a conserved motif (GVNK motif) that is also found in Gac1p, Pig1p, and Pig2p
104	YEL067C	YEL067C	chrV	26655	27032	-68	promoter-TSS (YEL068C)	Putative protein of unknown function; the authentic, non-tagged protein is detected in highly purified mitochondria in high-throughput studies
105	YER056C	FCY2	chrV	268473	268708	-478	promoter-TSS (YER056C)	Purine-cytosine permease, mediates purine (adenine, guanine, and hypoxanthine) and cytosine accumulation
106	YER063W	THO1	chrV	280907	282072	-220	promoter-TSS (YER062C)	Conserved nuclear RNA-binding protein; specifically binds to transcribed chromatin in a THO- and RNA-dependent manner, genetically interacts with shuttling hnRNP NAB2; overproduction suppresses transcriptional defect caused by hpr1 mutation
107	YER064C	VHR2	chrV	284431	285125	-556	promoter-TSS (YER064C)	---
108	YER068C-A		chrV	296726	297002	-1132	exon (YER069W, exon 1 of 1)	---
109	YER070W	RNR1	chrV	298361	298546	-496	promoter-TSS (YER070W)	Major isoform of the large subunit of ribonucleotide-diphosphate reductase; the RNR complex catalyzes rate-limiting step in dNTP synthesis, regulated by DNA replication and DNA damage checkpoint pathways via localization of small subunits
110	YER070W	RNR1	chrV	299078	299318	248	exon (YER070W, exon 1 of 1)	Major isoform of the large subunit of ribonucleotide-diphosphate reductase; the RNR complex catalyzes rate-limiting step in dNTP synthesis, regulated by DNA replication and DNA damage checkpoint pathways via localization of small subunits
111	YER073W	ALD5	chrV	303959	305328	614	exon (YER073W, exon 1 of 1)	Mitochondrial aldehyde dehydrogenase, involved in regulation or biosynthesis of electron transport chain components and acetate formation; activated by K+; utilizes NADP+ as the preferred coenzyme; constitutively expressed
112	YER075C	PTP3	chrV	311459	312135	-598	promoter-TSS (YER075C)	Phosphotyrosine-specific protein phosphatase involved in the inactivation of mitogen-activated protein kinase (MAPK) during osmolarity sensing; dephosporylates Hog1p MAPK and regulates its localization; localized to the cytoplasm
113	YER081W	SER3	chrV	322228	323152	4	promoter-TSS (YER081W)	3-phosphoglycerate dehydrogenase, catalyzes the first step in serine and glycine biosynthesis; isozyme of Ser33p
114	YER091C	MET6	chrV	340087	340544	1851	TTS (YER090W)	Cobalamin-independent methionine synthase, involved in methionine biosynthesis and regeneration; requires a minimum of two glutamates on the methyltetrahydrofolate substrate, similar to bacterial metE homologs
115	YER091C	MET6	chrV	340990	341510	917	exon (YER091C, exon 1 of 1)	Cobalamin-independent methionine synthase, involved in methionine biosynthesis and regeneration; requires a minimum of two glutamates on the methyltetrahydrofolate substrate, similar to bacterial metE homologs
116	YEL060C	PRB1	chrV	40134	41379	1196	exon (YEL060C, exon 1 of 1)	Vacuolar proteinase B (yscB), a serine protease of the subtilisin family; involved in protein degradation in the vacuole and required for full protein degradation during sporulation; activity inhibited by Pbi2p
117	YER130C	YER130C	chrV	422554	422735	-199	promoter-TSS (YER130C)	---
118	YER132C	PMD1	chrV	431035	431322	-730	promoter-TSS (YER132C)	Protein with an N-terminal kelch-like domain, putative negative regulator of early meiotic gene expression; required, with Mds3p, for growth under alkaline conditions
119	YER137C	YER137C	chrV	441781	442584	-364	promoter-TSS (YER137C)	---
120	YEL058W	PCM1	chrV	44281	44573	1175	TTS (YEL057C)	Essential N-acetylglucosamine-phosphate mutase; converts GlcNAc-6-P to GlcNAc-1-P, which is a precursor for the biosynthesis of chitin and for the formation of N-glycosylated mannoproteins and glycosylphosphatidylinositol anchors
121	YER144C	UBP5	chrV	460723	460920	-599	promoter-TSS (YER144C)	Putative ubiquitin-specific protease, closest paralog of Doa4p but has no functional overlap; concentrates at the bud neck
122	YER145C	FTR1	chrV	461641	462130	-146	promoter-TSS (YER145C)	High affinity iron permease involved in the transport of iron across the plasma membrane; forms complex with Fet3p; expression is regulated by iron
123	YER158W-A		chrV	490873	491371	-365	promoter-TSS (YER158C)	---
124	YER177W	BMH1	chrV	543660	545246	-1158	exon (YER176W, exon 1 of 1)	14-3-3 protein, major isoform; controls proteome at post-transcriptional level, binds proteins and DNA, involved in regulation of many processes including exocytosis, vesicle transport, Ras/MAPK signaling, and rapamycin-sensitive signaling
125	YER177W	BMH1	chrV	545876	546122	388	promoter-TSS (YER178W)	14-3-3 protein, major isoform; controls proteome at post-transcriptional level, binds proteins and DNA, involved in regulation of many processes including exocytosis, vesicle transport, Ras/MAPK signaling, and rapamycin-sensitive signaling
126	YER188W		chrV	568221	568562	352	exon (YER188W, exon 1 of 1)	Putative protein of unknown function; conserved across S. cerevisiae strains; large-scale analyses show mRNA expression increases under anaerobic conditions and two-hybrid interactions with Sst2p
127	YEL073C	YEL073C	chrV	7308	7509	144	TTS (YEL074W)	---
128	YEL040W	UTR2	chrV	76893	78120	-546	promoter-TSS (YEL040W)	Chitin transglycosylase that functions in the transfer of chitin to beta(1-6) and beta(1-3) glucans in the cell wall; similar to and functionally redundant with Crh1; glycosylphosphatidylinositol (GPI)-anchored protein localized to bud neck
129	YEL035C	UTR5	chrV	85014	86127	-26	promoter-TSS (YEL035C)	Protein of unknown function; transcription may be regulated by Gcr1p; essential for growth under standard (aerobic) conditions but not under anaerobic conditions
130	YFL015C		chrVI	106688	106868	185	promoter-TSS (YFL016C)	Putative protein of unknown function; conserved across S. cerevisiae strains; partially overlaps dubious ORF YFL015W-A; YFL015C is not an essential gene
131	YFR017C	IGD1	chrVI	182908	183671	-429	promoter-TSS (YFR017C)	---
132	YFL052W	YFL052W	chrVI	27512	28268	-342	promoter-TSS (YFL052W)	---
133	YFL051C	YFL051C	chrVI	30897	31135	-476	promoter-TSS (YFL051C)	---
134	YFL039C	ACT1	chrVI	53406	54140	923	TTS (YFL040W)	Actin, structural protein involved in cell polarization, endocytosis, and other cytoskeletal functions
135	YFL031W	HAC1	chrVI	75233	75525	200	promoter-TSS (YFL033C)	Basic leucine zipper (bZIP) transcription factor (ATF/CREB1 homolog) that regulates the unfolded protein response, via UPRE binding, and membrane biogenesis; ER stress-induced splicing pathway facilitates efficient Hac1p synthesis
136	YFL021W	GAT1	chrVI	95567	96026	-169	promoter-TSS (YFL022C)	Transcriptional activator of genes involved in nitrogen catabolite repression; contains a GATA-1-type zinc finger DNA-binding motif; activity and localization regulated by nitrogen limitation and Ure2p
137	YGR270C-A		chrVII	1027464	1028021	-143	promoter-TSS (YGR270C-A)	---
138	YGR279C	SCW4	chrVII	1050299	1050618	-501	promoter-TSS (YGR279C)	Cell wall protein with similarity to glucanases; scw4 scw10 double mutants exhibit defects in mating
139	YGR282C	BGL2	chrVII	1057921	1058404	561	TTS (YGR281W)	Endo-beta-1,3-glucanase, major protein of the cell wall, involved in cell wall maintenance
140	YGR288W	MAL13	chrVII	1069633	1069957	-498	promoter-TSS (YGR287C)	MAL-activator protein, part of complex locus MAL1; nonfunctional in genomic reference strain S288C
141	YGR288W	MAL13	chrVII	1072609	1072970	2497	Intergenic	MAL-activator protein, part of complex locus MAL1; nonfunctional in genomic reference strain S288C
142	YGL179C	TOS3	chrVII	165171	166415	-702	promoter-TSS (YGL179C)	Protein kinase, related to and functionally redundant with Elm1p and Sak1p for the phosphorylation and activation of Snf1p; functionally orthologous to LKB1, a mammalian kinase associated with Peutz-Jeghers cancer-susceptibility syndrome
143	YGL255W	ZRT1	chrVII	20070	20878	-504	promoter-TSS (YGL255W)	High-affinity zinc transporter of the plasma membrane, responsible for the majority of zinc uptake; transcription is induced under low-zinc conditions by the Zap1p transcription factor
144	YGL158W	RCK1	chrVII	205566	206063	-1218	Intergenic	Protein kinase involved in the response to oxidative stress; identified as suppressor of S. pombe cell cycle checkpoint mutations
145	YGL158W	RCK1	chrVII	207141	207679	377	exon (YGL158W, exon 1 of 1)	Protein kinase involved in the response to oxidative stress; identified as suppressor of S. pombe cell cycle checkpoint mutations
146	YGL253W	HXK2	chrVII	22769	23670	-715	promoter-TSS (YGL253W)	Hexokinase isoenzyme 2 that catalyzes phosphorylation of glucose in the cytosol; predominant hexokinase during growth on glucose; functions in the nucleus to repress expression of HXK1 and GLK1 and to induce expression of its own gene
147	YGL125W	MET13	chrVII	272809	273605	687	exon (YGL125W, exon 1 of 1)	Major isozyme of methylenetetrahydrofolate reductase, catalyzes the reduction of 5,10-methylenetetrahydrofolate to 5-methyltetrahydrofolate in the methionine biosynthesis pathway
148	YGL118C		chrVII	287202	287362	1169	TTS (YGL118C)	Putative protein of unknown function; conserved among S. cerevisiae strains; YGL118C is not an essential gene
149	YGL117W	YGL117W	chrVII	288824	289053	427	promoter-TSS (YGL118C)	---
150	YGL072C		chrVII	371313	371664	-127	promoter-TSS (YGL072C)	Dubious open reading frame; unlikely to encode a functional protein, based on available experimental and comparative sequence data; partially overlaps the verified gene HSF1; null mutant displays increased resistance to antifungal agents gliotoxin, cycloheximide and H2O2
151	YGL063W	PUS2	chrVII	383717	383953	181	promoter-TSS (YGL064C)	Mitochondrial tRNA:pseudouridine synthase; acts at positions 27 and 28, but not at position 72; efficiently and rapidly targeted to mitochondria, specifically dedicated to mitochondrial tRNA modification
152	YGL062W	PYC1	chrVII	384816	385369	-103	promoter-TSS (YGL063C-A)	Pyruvate carboxylase isoform, cytoplasmic enzyme that converts pyruvate to oxaloacetate; highly similar to isoform Pyc2p but differentially regulated; mutations in the human homolog are associated with lactic acidosis
153	YGL045W	RIM8	chrVII	412822	413440	-971	promoter-TSS (YGL045W)	Protein involved in proteolytic activation of Rim101p in response to alkaline pH; interacts with ESCRT-1 subunits Stp22p and Vps28p; essential for anaerobic growth; member of the arrestin-related trafficking adaptor family
154	YGL034C		chrVII	433276	434443	-281	promoter-TSS (YGL035C)	Putative protein of unknown function; conserved among S. cerevisiae strains; YGL034C is not an essential gene
155	YGL009C	LEU1	chrVII	480047	480607	-1675	exon (YGL008C, exon 1 of 1)	Isopropylmalate isomerase, catalyzes the second step in the leucine biosynthesis pathway
156	YGR018C	YGR018C	chrVII	524589	525243	-222	promoter-TSS (YGR018C)	Protein of unknown function; mRNA identified as translated by ribosome profiling data; partially overlaps the uncharacterized ORF YGR017W
157	YGR019W	UGA1	chrVII	525557	526307	703	exon (YGR019W, exon 1 of 1)	Gamma-aminobutyrate (GABA) transaminase (4-aminobutyrate aminotransferase) involved in the 4-aminobutyrate and glutamate degradation pathways; required for normal oxidative stress tolerance and nitrogen utilization
158	YGR031C-A	NAG1	chrVII	546539	547686	187	promoter-TSS (YGR030C)	Protein involved in yeast cell wall biogenesis; localizes to the cell periphery; production of Nag1p is dependent upon the presence of Slt2p and Rlm1p; gene is nested within and antisense to IMO32
159	YGR032W	GSC2	chrVII	548483	548892	424	exon (YGR032W, exon 1 of 1)	Catalytic subunit of 1,3-beta-glucan synthase, involved in formation of the inner layer of the spore wall; activity positively regulated by Rho1p and negatively by Smk1p; has similarity to an alternate catalytic subunit, Fks1p (Gsc1p)
160	YGR032W	GSC2	chrVII	551445	551715	3316	exon (YGR032W, exon 1 of 1)	Catalytic subunit of 1,3-beta-glucan synthase, involved in formation of the inner layer of the spore wall; activity positively regulated by Rho1p and negatively by Smk1p; has similarity to an alternate catalytic subunit, Fks1p (Gsc1p)
161	YGR045C		chrVII	584026	584406	80	promoter-TSS (YGR044C)	---
162	YGR047C	TFC4	chrVII	588349	588817	886	exon (YGR047C, exon 1 of 1)	One of six subunits of the RNA polymerase III transcription initiation factor complex (TFIIIC); part of the TauA domain of TFIIIC that binds BoxA DNA promoter sites of tRNA and similar genes; has TPR motifs; human homolog is TFIIIC-102
163	YGR050C	YGR050C	chrVII	592182	592550	76	promoter-TSS (YGR050C)	Protein of unknown function; mRNA identified as translated by ribosome profiling data
164	YGR051C		chrVII	592877	593152	214	promoter-TSS (YGR050C)	---
165	YGR065C	VHT1	chrVII	619203	620543	-15	promoter-TSS (YGR065C)	High-affinity plasma membrane H+-biotin (vitamin H) symporter; mutation results in fatty acid auxotrophy; 12 transmembrane domain containing major facilitator subfamily member; mRNA levels negatively regulated by iron deprivation and biotin
166	YGR068W-A		chrVII	625288	625890	-705	promoter-TSS (YGR067C)	---
167	YGR086C	PIL1	chrVII	650113	651856	-368	promoter-TSS (YGR086C)	Primary component of eisosomes, which are large immobile cell cortex structures associated with endocytosis; null mutants show activation of Pkc1p/Ypk1p stress resistance pathways; detected in phosphorylated state in mitochondria
168	YGR088W	CTT1	chrVII	654124	654497	-323	promoter-TSS (YGR088W)	Cytosolic catalase T, has a role in protection from oxidative damage by hydrogen peroxide
169	YGR094W	VAS1	chrVII	672251	672418	149	TTS (YGR093W)	Mitochondrial and cytoplasmic valyl-tRNA synthetase
170	YGR096W	TPC1	chrVII	677437	677604	900	TTS (YGR096W)	Mitochondrial membrane transporter that mediates uptake of the essential cofactor thiamine pyrophosphate (ThPP) into mitochondria; expression appears to be regulated by carbon source; member of the mitochondrial carrier family
171	YGR121C	MEP1	chrVII	732470	732820	282	promoter-TSS (YGR121W-A)	Ammonium permease; belongs to a ubiquitous family of cytoplasmic membrane proteins that transport only ammonium (NH4+); expression is under the nitrogen catabolite repression regulation
172	YGR122W	YGR122W	chrVII	733816	734082	14	promoter-TSS (YGR122W)	---
173	YGR124W	ASN2	chrVII	739398	739550	-470	promoter-TSS (YGR124W)	Asparagine synthetase, isozyme of Asn1p; catalyzes the synthesis of L-asparagine from L-aspartate in the asparagine biosynthetic pathway
174	YGR139W		chrVII	766082	766652	641	promoter-TSS (YGR138C)	---
175	YGR146C-A	YGR146C-A	chrVII	785280	785651	-29	promoter-TSS (YGR146C)	---
176	YGR155W	CYS4	chrVII	798262	798718	-53	promoter-TSS (YGR154C)	Cystathionine beta-synthase, catalyzes synthesis of cystathionine from serine and homocysteine, the first committed step in cysteine biosynthesis; responsible for hydrogen sulfide generation; mutations in human ortholog cause homocystinuria
177	YGR175C	ERG1	chrVII	848003	848168	337	promoter-TSS (YGR176W)	Squalene epoxidase, catalyzes the epoxidation of squalene to 2,3-oxidosqualene; plays an essential role in the ergosterol-biosynthesis pathway and is the specific target of the antifungal drug terbinafine
178	YGR176W		chrVII	848750	849326	318	promoter-TSS (YGR175C)	---
179	YGR177C	ATF2	chrVII	849706	850013	576	TTS (YGR176W)	Alcohol acetyltransferase, may play a role in steroid detoxification; forms volatile esters during fermentation, which is important for brewing and winemaking
180	YGR180C	RNR4	chrVII	856713	857766	-939	promoter-TSS (YGR180C)	Ribonucleotide-diphosphate reductase (RNR), small subunit; the RNR complex catalyzes the rate-limiting step in dNTP synthesis and is regulated by DNA replication and DNA damage checkpoint pathways via localization of the small subunits
181	YGR189C	CRH1	chrVII	877424	878008	476	exon (YGR189C, exon 1 of 1)	Chitin transglycosylase that functions in the transfer of chitin to beta(1-6) and beta(1-3) glucans in the cell wall; similar and functionally redundant to Utr2; localizes to sites of polarized growth; expression induced by cell wall stress
182	YGR189C	CRH1	chrVII	878425	878677	-359	promoter-TSS (YGR189C)	Chitin transglycosylase that functions in the transfer of chitin to beta(1-6) and beta(1-3) glucans in the cell wall; similar and functionally redundant to Utr2; localizes to sites of polarized growth; expression induced by cell wall stress
183	YGR192C	TDH3	chrVII	882898	883665	528	exon (YGR192C, exon 1 of 1)	Glyceraldehyde-3-phosphate dehydrogenase, isozyme 3, involved in glycolysis and gluconeogenesis; tetramer that catalyzes the reaction of glyceraldehyde-3-phosphate to 1,3 bis-phosphoglycerate; detected in the cytoplasm and cell wall
184	YGR204W	ADE3	chrVII	905805	906930	434	TTS (YGR203W)	Cytoplasmic trifunctional enzyme C1-tetrahydrofolate synthase, involved in single carbon metabolism and required for biosynthesis of purines, thymidylate, methionine, and histidine; null mutation causes auxotrophy for adenine and histidine
185	YGR214W	RPS0A	chrVII	920282	920582	-143	promoter-TSS (YGR213C)	Protein component of the small (40S) ribosomal subunit, nearly identical to Rps0Bp; required for maturation of 18S rRNA along with Rps0Bp; deletion of either RPS0 gene reduces growth rate, deletion of both genes is lethal
186	YGL209W	MIG2	chrVII	95314	96056	-173	promoter-TSS (YGL209W)	Protein containing zinc fingers, involved in repression, along with Mig1p, of SUC2 (invertase) expression by high levels of glucose; binds to Mig1p-binding sites in SUC2 promoter
187	YGR234W	YHB1	chrVII	959019	960900	56	promoter-TSS (YGR234W)	Nitric oxide oxidoreductase, flavohemoglobin involved in nitric oxide detoxification; plays a role in the oxidative and nitrosative stress responses
188	YGR248W	SOL4	chrVII	986071	986628	378	TTS (YGR247W)	6-phosphogluconolactonase with similarity to Sol3p
189	YGR254W	ENO1	chrVII	999975	1000231	-824	promoter-TSS (YGR253C)	Enolase I, a phosphopyruvate hydratase that catalyzes the conversion of 2-phosphoglycerate to phosphoenolpyruvate during glycolysis and the reverse reaction during gluconeogenesis; expression is repressed in response to glucose
190	YHR007C	ERG11	chrVIII	120987	121356	511	exon (YHR007C, exon 1 of 1)	Lanosterol 14-alpha-demethylase, catalyzes the C-14 demethylation of lanosterol to form 4,4''-dimethyl cholesta-8,14,24-triene-3-beta-ol in the ergosterol biosynthesis pathway; member of the cytochrome P450 family
191	YHR018C	ARG4	chrVIII	140125	140673	1003	TTS (YHR017W)	Argininosuccinate lyase, catalyzes the final step in the arginine biosynthesis pathway
192	YHL041W		chrVIII	16668	16897	-609	promoter-TSS (YHL041W)	Putative protein of unknown function; conserved across S. cerevisiae strains
193	YHL041W		chrVIII	17443	18015	337	exon (YHL041W, exon 1 of 1)	Putative protein of unknown function; conserved across S. cerevisiae strains
194	YHR048W	YHK8	chrVIII	204155	204492	-283	promoter-TSS (YHR048W)	Presumed antiporter of the DHA1 family of multidrug resistance transporters; contains 12 predicted transmembrane spans; expression of gene is up-regulated in cells exhibiting reduced susceptibility to azoles
195	YHR068W	DYS1	chrVIII	231381	231801	-542	promoter-TSS (YHR068W)	Deoxyhypusine synthase, catalyzes formation of deoxyhypusine, the first step in hypusine biosynthesis; triggers posttranslational hypusination of translation elongation factor eIF-5A and regulates its intracellular levels; tetrameric
196	YHR071W	PCL5	chrVIII	237251	237472	358	promoter-TSS (YHR070C-A)	Cyclin, interacts with and phosphorylated by Pho85p cyclin-dependent kinase (Cdk), induced by Gcn4p at level of transcription, specifically required for Gcn4p degradation, may be sensor of cellular protein biosynthetic capacity
197	YHR081W	LRP1	chrVIII	266959	267625	-246	promoter-TSS (YHR080C)	Nuclear exosome-associated nucleic acid binding protein; involved in RNA processing, surveillance, degradation, tethering, and export; homolog of mammalian nuclear matrix protein C1D involved in regulation of DNA repair and recombination
198	YHR087W	RTC3	chrVIII	280311	281007	-161	promoter-TSS (YHR087W)	Protein of unknown function involved in RNA metabolism; has structural similarity to SBDS, the human protein mutated in Shwachman-Diamond Syndrome (the yeast SBDS ortholog = SDO1); null mutation suppresses cdc13-1 temperature sensitivity
199	YHR093W		chrVIII	289210	290042	484	promoter-TSS (YHR092C)	Putative protein of unknown function; conserved across S. cerevisiae strains; not conserved in closely related Saccharomyces species; multicopy suppressor of glucose transport defects, likely due to the presence of an HXT4 regulatory element in the region
200	YHR094C	HXT1	chrVIII	291982	292393	437	promoter-TSS (YHR095W)	Low-affinity glucose transporter of the major facilitator superfamily, expression is induced by Hxk2p in the presence of glucose and repressed by Rgt1p when glucose is limiting
201	YHR095W		chrVIII	292684	294165	482	promoter-TSS (YHR094C)	---
202	YHR096C	HXT5	chrVIII	294918	295918	1029	exon (YHR096C, exon 1 of 1)	Hexose transporter with moderate affinity for glucose, induced in the presence of non-fermentable carbon sources, induced by a decrease in growth rate, contains an extended N-terminal domain relative to other HXTs
203	YHR096C	HXT5	chrVIII	296761	297327	-597	promoter-TSS (YHR096C)	Hexose transporter with moderate affinity for glucose, induced in the presence of non-fermentable carbon sources, induced by a decrease in growth rate, contains an extended N-terminal domain relative to other HXTs
204	YHR176W	FMO1	chrVIII	454676	456142	1180	exon (YHR176W, exon 1 of 1)	Flavin-containing monooxygenase, localized to the cytoplasmic face of the ER membrane; catalyzes oxidation of biological thiols to maintain the ER redox buffer ratio for correct folding of disulfide-bonded proteins
205	YHR188C	GPI16	chrVIII	483659	483996	9	promoter-TSS (YHR188C)	Transmembrane protein subunit of the glycosylphosphatidylinositol transamidase complex that adds GPIs to newly synthesized proteins; human PIG-Tp homolog
206	YHL028W	WSC4	chrVIII	48542	48985	1	promoter-TSS (YHL029C)	ER membrane protein involved in the translocation of soluble secretory proteins and insertion of membrane proteins into the ER membrane; may also have a role in the stress response but has only partial functional overlap with WSC1-3
207	YHR193C-A		chrVIII	489283	489542	-386	promoter-TSS (YHR193C-A)	---
208	YHL027W	RIM101	chrVIII	50442	51976	98	promoter-TSS (YHL027W)	Transcriptional repressor involved in response to pH and in cell wall construction; required for alkaline pH-stimulated haploid invasive growth and sporulation; activated by proteolytic processing; similar to A. nidulans PacC
209	YHR210C	YHR210C	chrVIII	521902	522277	-353	promoter-TSS (YHR210C)	---
210	YHR211W	FLO5	chrVIII	530979	531954	6075	Intergenic	Lectin-like cell wall protein (flocculin) involved in flocculation; binds mannose chains on the surface of other cells, confers floc-forming ability that is chymotrypsin resistant but heat labile; important for co-flocculation with other yeasts, mediating interaction with specific species; FLO5 has a paralog, FLO1, that arose from a segmental duplication
211	YHL025W	SNF6	chrVIII	54660	56388	673	exon (YHL025W, exon 1 of 1)	Subunit of the SWI/SNF chromatin remodeling complex involved in transcriptional regulation; functions interdependently in transcriptional activation with Snf2p and Snf5p
212	YHL024W	RIM4	chrVIII	56859	57215	388	exon (YHL024W, exon 1 of 1)	Putative RNA-binding protein required for the expression of early and middle sporulation genes
213	YJL171C	YJL171C	chrX	100732	100922	67	promoter-TSS (YJL171C)	---
214	YJL158C	CIS3	chrX	121577	122145	1087	TTS (YJL159W)	Mannose-containing glycoprotein constituent of the cell wall; member of the PIR (proteins with internal repeats) family
215	YJL154C	VPS35	chrX	134799	135038	-984	promoter-TSS (YJL154C)	Endosomal subunit of membrane-associated retromer complex required for retrograde transport; receptor that recognizes retrieval signals on cargo proteins, forms subcomplex with Vps26p and Vps29p that selects cargo proteins for retrieval
216	YJL151C	SNA3	chrX	136352	136681	256	promoter-TSS (YJL153C)	Integral membrane protein localized to vacuolar intralumenal vesicles, computational analysis of large-scale protein-protein interaction data suggests a possible role in either cell wall synthesis or protein-vacuolar targeting
217	YJL144W	YJL144W	chrX	145428	146990	-150	promoter-TSS (YJL144W)	---
218	YJL218W	YJL218W	chrX	21604	22058	-142	promoter-TSS (YJL218W)	---
219	YJL106W	IME2	chrX	220572	221014	-597	promoter-TSS (YJL107C)	Serine/threonine protein kinase involved in activation of meiosis, associates with Ime1p and mediates its stability, activates Ndt80p; IME2 expression is positively regulated by Ime1p
220	YJL217W	REE1	chrX	22347	23090	-414	promoter-TSS (YJL217W)	Cytoplasmic protein involved in the regulation of enolase (ENO1); mRNA expression is induced by calcium shortage, copper deficiency (via Mac1p) and the presence of galactose (via Gal4p); mRNA expression is also regulated by the cell cycle
221	YJL105W	SET4	chrX	223863	225760	-243	promoter-TSS (YJL105W)	Protein of unknown function, contains a SET domain
222	YJL101C	GSH1	chrX	235842	236730	70	promoter-TSS (YJL101C)	Gamma glutamylcysteine synthetase catalyzes the first step in glutathione (GSH) biosynthesis; expression induced by oxidants, cadmium, and mercury
223	YJL216C	IMA5	chrX	26066	26765	-330	promoter-TSS (YJL216C)	Alpha-glucosidase with specificity for isomaltose, maltose, and palatinose; member of the IMA isomaltase family; not required for isomaltose utilization, but Ima5p overexpression allows the ima1 null mutant to grow on isomaltose
224	YJL082W	IML2	chrX	281638	281815	542	exon (YJL082W, exon 1 of 1)	Protein of unknown function; the authentic, non-tagged protein is detected in highly purified mitochondria in high-throughput studies
225	YJL077C	ICS3	chrX	294592	295576	-23	promoter-TSS (YJL077C)	Protein of unknown function; may play a role in vacuolar sorting, null mutants are hypersensitive to sortin2
226	YJL052C-A	YJL052C-A	chrX	337822	338261	-39	promoter-TSS (YJL052C-A)	---
227	YJL034W	KAR2	chrX	381639	383424	1205	exon (YJL034W, exon 1 of 1)	ATPase involved in protein import into the ER, also acts as a chaperone to mediate protein folding in the ER and may play a role in ER export of soluble proteins; regulates the unfolded protein response via interaction with Ire1p
228	YJL016W	YJL016W	chrX	404649	405390	-568	promoter-TSS (YJL016W)	---
229	YJR008W	MHO1	chrX	453157	453343	820	TTS (YJR009C)	---
230	YJR015W	YJR015W	chrX	462483	463128	85	promoter-TSS (YJR015W)	---
231	YJR045C	SSC1	chrX	521010	521172	511	promoter-TSS (YJR046W)	Hsp70 family ATPase, constituent of the import motor component of the Translocase of the Inner Mitochondrial membrane (TIM23 complex); involved in protein translocation and folding; subunit of SceI endonuclease
232	YJR045C	SSC1	chrX	521486	521809	-46	promoter-TSS (YJR045C)	Hsp70 family ATPase, constituent of the import motor component of the Translocase of the Inner Mitochondrial membrane (TIM23 complex); involved in protein translocation and folding; subunit of SceI endonuclease
233	YJR059W	PTK2	chrX	545602	545826	-73	promoter-TSS (YJR058C)	Putative serine/threonine protein kinase involved in regulation of ion transport across plasma membrane; enhances spermine uptake
234	YJR074W	MOG1	chrX	573356	573538	352	promoter-TSS (YJR073C)	Conserved nuclear protein that interacts with GTP-Gsp1p, which is a Ran homolog of the Ras GTPase family, and stimulates nucleotide release, involved in nuclear protein import, nucleotide release is inhibited by Yrb1p
235	YJR094W-A	RPL43B	chrX	606471	607904	-1117	Intergenic	Protein component of the large (60S) ribosomal subunit, identical to Rpl43Ap and has similarity to rat L37a ribosomal protein
236	YJL198W	PHO90	chrX	60918	61158	194	promoter-TSS (YJL199C)	Low-affinity phosphate transporter; deletion of pho84, pho87, pho89, pho90, and pho91 causes synthetic lethality; transcription independent of Pi and Pho4p activity; overexpression results in vigorous growth
237	YJR104C	SOD1	chrX	622645	623706	-162	promoter-TSS (YJR104C)	Cytosolic copper-zinc superoxide dismutase; some mutations are analogous to those that cause ALS (amyotrophic lateral sclerosis) in humans
238	YJR120W	YJR120W	chrX	646688	647213	-175	promoter-TSS (YJR119C)	---
239	YJR123W	RPS5	chrX	652176	652370	372	TTS (YJR124C)	Protein component of the small (40S) ribosomal subunit, the least basic of the non-acidic ribosomal proteins; phosphorylated in vivo; essential for viability; has similarity to E. coli S7 and rat S5 ribosomal proteins
240	YJR147W	HMS2	chrX	703737	704820	83	promoter-TSS (YJR147W)	Protein with similarity to heat shock transcription factors; overexpression suppresses the pseudohyphal filamentation defect of a diploid mep1 mep2 homozygous null mutant
241	YJR151C	DAN4	chrX	716064	716729	-657	promoter-TSS (YJR151C)	Cell wall mannoprotein with similarity to Tir1p, Tir2p, Tir3p, and Tir4p; expressed under anaerobic conditions, completely repressed during aerobic growth
242	YJR160C	MPH3	chrX	739955	740907	-615	promoter-TSS (YJR160C)	Alpha-glucoside permease; transports maltose, maltotriose, alpha-methylglucoside, and turanose; identical to Mph2p; encoded in a subtelomeric position in a region likely to have undergone duplication
243	YKL182W	FAS1	chrXI	101074	101421	577	exon (YKL182W, exon 1 of 1)	Beta subunit of fatty acid synthetase, which catalyzes the synthesis of long-chain saturated fatty acids; contains acetyltransacylase, dehydratase, enoyl reductase, malonyl transacylase, and palmitoyl transacylase activities
244	YKL163W	PIR3	chrXI	143897	144153	-376	promoter-TSS (YKL163W)	O-glycosylated covalently-bound cell wall protein required for cell wall stability; expression is cell cycle regulated, peaking in M/G1 and also subject to regulation by the cell integrity pathway
245	YKL127W	PGM1	chrXI	203210	203379	-246	promoter-TSS (YKL127W)	Phosphoglucomutase, minor isoform; catalyzes the conversion from glucose-1-phosphate to glucose-6-phosphate, which is a key step in hexose metabolism
246	YKL217W	JEN1	chrXI	20664	20984	-1410	Intergenic	Lactate transporter, required for uptake of lactate and pyruvate; phosphorylated; expression is derepressed by transcriptional activator Cat8p during respiratory growth, and repressed in the presence of glucose, fructose, and mannose
247	YKL217W	JEN1	chrXI	21412	21682	-687	promoter-TSS (YKL217W)	Lactate transporter, required for uptake of lactate and pyruvate; phosphorylated; expression is derepressed by transcriptional activator Cat8p during respiratory growth, and repressed in the presence of glucose, fructose, and mannose
248	YKL110C	KTI12	chrXI	230442	231648	-1165	Intergenic	Protein that plays a role, with Elongator complex, in modification of wobble nucleosides in tRNA; involved in sensitivity to G1 arrest induced by zymocin; interacts with chromatin throughout the genome; also interacts with Cdc19p
249	YKL103C	APE1	chrXI	246430	247144	895	exon (YKL103C, exon 1 of 1)	Vacuolar aminopeptidase yscI; zinc metalloproteinase that belongs to the peptidase family M18; often used as a marker protein in studies of autophagy and cytosol to vacuole targeting (CVT) pathway
250	YKL097C		chrXI	258216	259068	271	promoter-TSS (YKL096W-A)	Putative protein of unknown function; conserved across S. cerevisiae strains; not conserved in closely related Saccharomyces species
251	YKL096W	CWP1	chrXI	260172	260640	-726	promoter-TSS (YKL096W)	Cell wall mannoprotein that localizes specifically to birth scars of daughter cells, linked to a beta-1,3- and beta-1,6-glucan heteropolymer through a phosphodiester bond; required for propionic acid resistance
252	YKL095W	YJU2	chrXI	262063	262394	-48	promoter-TSS (YKL095W)	Essential protein required for pre-mRNA splicing; associates transiently with the spliceosomal NTC ("nineteen complex") and acts after Prp2p to promote the first catalytic reaction of splicing
253	YKL093W	MBR1	chrXI	263697	265349	-266	promoter-TSS (YKL093W)	Protein involved in mitochondrial functions and stress response; overexpression suppresses growth defects of hap2, hap3, and hap4 mutants
254	YKL089W	MIF2	chrXI	272521	272836	-715	promoter-TSS (YKL089W)	Kinetochore protein with homology to human CENP-C, required for structural integrity of the spindle during anaphase spindle elongation, interacts with histones H2A, H2B, and H4, phosphorylated by Ipl1p
255	YKL062W	MSN4	chrXI	322038	322813	-802	promoter-TSS (YKL063C)	Transcriptional activator related to Msn2p; activated in stress conditions, which results in translocation from the cytoplasm to the nucleus; binds DNA at stress response elements of responsive genes, inducing gene expression
256	YKL052C	ASK1	chrXI	340737	340899	-272	promoter-TSS (YKL052C)	Essential subunit of the Dam1 complex (aka DASH complex), couples kinetochores to the force produced by MT depolymerization thereby aiding in chromosome segregation; phosphorylated during the cell cycle by cyclin-dependent kinases
257	YKL044W	YKL044W	chrXI	354542	356311	-895	promoter-TSS (YKL044W)	Protein of unknown function; SWAT-GFP, seamless-GFP and mCherry fusion proteins localize to the mitochondria; mRNA identified as translated by ribosome profiling data; MMO1 is a non-essential gene
258	YKL042W	SPC42	chrXI	358849	359029	464	exon (YKL042W, exon 1 of 1)	Central plaque component of spindle pole body (SPB); involved in SPB duplication, may facilitate attachment of the SPB to the nuclear membrane
259	YKL037W	AIM26	chrXI	368740	369244	-373	promoter-TSS (YKL037W)	Putative protein of unknown function; null mutant is viable and displays elevated frequency of mitochondrial genome loss; null mutation confers sensitivity to tunicamycin and DTT
260	YKL036C		chrXI	369807	370021	6	promoter-TSS (YKL036C)	---
261	YKL032C	IXR1	chrXI	380190	381394	1066	exon (YKL032C, exon 1 of 1)	Protein that binds DNA containing intrastrand cross-links formed by cisplatin, contains two HMG (high mobility group box) domains, which confer the ability to bend cisplatin-modified DNA; mediates aerobic transcriptional repression of COX5b
262	YKR013W	PRY2	chrXI	463561	463749	-304	promoter-TSS (YKR011C)	Protein of unknown function
263	YKR040C		chrXI	518409	519149	-213	promoter-TSS (YKR040C)	---
264	YKR053C	YSR3	chrXI	535489	535937	-432	promoter-TSS (YKR053C)	Dihydrosphingosine 1-phosphate phosphatase, membrane protein involved in sphingolipid metabolism; has similarity to Lcb3p
265	YKR062W	TFA2	chrXI	558802	559083	-723	promoter-TSS (YKR062W)	TFIIE small subunit, involved in RNA polymerase II transcription initiation
266	YKR076W	ECM4	chrXI	581349	581685	-766	promoter-TSS (YKR075C)	Omega class glutathione transferase; not essential; similar to Ygr154cp; green fluorescent protein (GFP)-fusion protein localizes to the cytoplasm
267	YKR093W	PTR2	chrXI	614432	615416	-806	promoter-TSS (YKR093W)	Integral membrane peptide transporter, mediates transport of di- and tri-peptides; conserved protein that contains 12 transmembrane domains; PTR2 expression is regulated by the N-end rule pathway via repression by Cup9p
268	YKR097W	PCK1	chrXI	629884	630696	-862	promoter-TSS (YKR097W)	Phosphoenolpyruvate carboxykinase, key enzyme in gluconeogenesis, catalyzes early reaction in carbohydrate biosynthesis, glucose represses transcription and accelerates mRNA degradation, regulated by Mcm1p and Cat8p, located in the cytosol
269	YKL201C	MNN4	chrXI	67982	69508	-1279	exon (YKL198C, exon 1 of 1)	Putative positive regulator of mannosylphosphate transferase (Mnn6p), involved in mannosylphosphorylation of N-linked oligosaccharides; expression increases in late-logarithmic and stationary growth phases
270	YKL183W	LOT5	chrXI	99064	99883	753	promoter-TSS (YKL183C-A)	Protein of unknown function; gene expression increases in cultures shifted to a lower temperature
271	YLR044C	PDC1	chrXII	232442	233910	905	exon (YLR044C, exon 1 of 1)	Major of three pyruvate decarboxylase isozymes, key enzyme in alcoholic fermentation, decarboxylates pyruvate to acetaldehyde; subject to glucose-, ethanol-, and autoregulation; involved in amino acid catabolism
272	YLR046C	YLR046C	chrXII	238966	239542	-441	promoter-TSS (YLR046C)	---
273	YLR081W	GAL2	chrXII	289594	289954	-438	promoter-TSS (YLR081W)	Galactose permease, required for utilization of galactose; also able to transport glucose
274	YLL055W	YCT1	chrXII	29085	29944	-594	promoter-TSS (YLL055W)	High-affinity cysteine-specific transporter with similarity to the Dal5p family of transporters; green fluorescent protein (GFP)-fusion protein localizes to the endoplasmic reticulum; YCT1 is not an essential gene
275	YLL052C	AQY2	chrXII	36623	37295	-598	promoter-TSS (YLL053C)	Water channel that mediates the transport of water across cell membranes, only expressed in proliferating cells, controlled by osmotic signals, may be involved in freeze tolerance; disrupted by a stop codon in many S. cerevisiae strains
276	YLR109W	AHP1	chrXII	368186	369252	-62	promoter-TSS (YLR108C)	Thiol-specific peroxiredoxin, reduces hydroperoxides to protect against oxidative damage; function in vivo requires covalent conjugation to Urm1p
277	YLR111W		chrXII	369740	371280	119	promoter-TSS (YLR110C)	Putative protein of unknown function; conserved across S. cerevisiae strains
278	YLR120C	YPS1	chrXII	386716	387506	1109	TTS (YLR119W)	Aspartic protease, member of the yapsin family of proteases involved in cell wall growth and maintenance; attached to the plasma membrane via a glycosylphosphatidylinositol (GPI) anchor
279	YLR120W-A		chrXII	388410	389157	112	promoter-TSS (YLR120C)	---
280	YLR121C	YPS3	chrXII	390624	390839	-462	promoter-TSS (YLR121C)	Aspartic protease, member of the yapsin family of proteases involved in cell wall growth and maintenance; attached to the plasma membrane via a glycosylphosphatidylinositol (GPI) anchor
281	YLR142W	PUT1	chrXII	423841	425048	-741	promoter-TSS (YLR139C)	Proline oxidase, nuclear-encoded mitochondrial protein involved in utilization of proline as sole nitrogen source; PUT1 transcription is induced by Put3p in the presence of proline and the absence of a preferred nitrogen source
282	YLR153C	ACS2	chrXII	446102	446287	1380	exon (YLR153C, exon 1 of 1)	Acetyl-coA synthetase isoform which, along with Acs1p, is the nuclear source of acetyl-coA for histone acetylation; mutants affect global transcription; required for growth on glucose; expressed under anaerobic conditions
283	YLL043W	FPS1	chrXII	49366	50216	-147	promoter-TSS (YLL043W)	Plasma membrane channel, member of major intrinsic protein (MIP) family; involved in efflux of glycerol and in uptake of acetic acid and the trivalent metalloids arsenite and antimonite; phosphorylated by Hog1p MAPK under acetate stress
284	YLL041C	SDH2	chrXII	53470	54460	-34	promoter-TSS (YLL041C)	Iron-sulfur protein subunit of succinate dehydrogenase (Sdh1p, Sdh2p, Sdh3p, Sdh4p), which couples the oxidation of succinate to the transfer of electrons to ubiquinone as part of the TCA cycle and the mitochondrial respiratory chain
285	YLR193C	UPS1	chrXII	540735	540957	-310	promoter-TSS (YLR193C)	Mitochondrial intermembrane space protein that regulates mitochondrial cardiolipin levels, null has defects in Mgm1p processing, integrity of mitochondrial inner membrane complexes, and mitochondrial morphology; ortholog of human PRELI
286	YLL041C	SDH2	chrXII	54922	55562	-1311	exon (YLL040C, exon 1 of 1)	Iron-sulfur protein subunit of succinate dehydrogenase (Sdh1p, Sdh2p, Sdh3p, Sdh4p), which couples the oxidation of succinate to the transfer of electrons to ubiquinone as part of the TCA cycle and the mitochondrial respiratory chain
287	YLR205C	HMX1	chrXII	553756	554300	-351	promoter-TSS (YLR205C)	ER localized heme oxygenase, involved in heme degradation during iron starvation and in the oxidative stress response; expression is regulated by AFT1 and oxidative stress; relocates to the perinuclear region in the presence of oxidants
288	YLR235C		chrXII	611342	611916	301	promoter-TSS (YLR237W)	---
289	YLL039C	UBI4	chrXII	64373	65262	389	TTS (YLL038C)	Ubiquitin, becomes conjugated to proteins, marking them for selective degradation via the ubiquitin-26S proteasome system; essential for the cellular stress response; encoded as a polyubiquitin precursor comprised of 5 head-to-tail repeats
290	YLR297W	YLR297W	chrXII	723311	724148	-314	promoter-TSS (YLR297W)	---
291	YLR300W	EXG1	chrXII	728039	729943	36	promoter-TSS (YLR299C-A)	Major exo-1,3-beta-glucanase of the cell wall, involved in cell wall beta-glucan assembly; exists as three differentially glycosylated isoenzymes
292	YLR302C		chrXII	733043	733310	-624	promoter-TSS (YLR302C)	Putative protein of unknown function; conserved among S. cerevisiae strains
293	YLR304C	ACO1	chrXII	736046	736701	1174	exon (YLR304C, exon 1 of 1)	Aconitase, required for the tricarboxylic acid (TCA) cycle and also independently required for mitochondrial genome maintenance; phosphorylated; component of the mitochondrial nucleoid; mutation leads to glutamate auxotrophy
294	YLR312W-A	MRPL15	chrXII	758839	759775	-173	promoter-TSS (YLR312C)	Mitochondrial ribosomal protein of the large subunit
295	YLR328W	NMA1	chrXII	783966	784454	-703	promoter-TSS (YLR327C)	Nicotinic acid mononucleotide adenylyltransferase, involved in pathways of NAD biosynthesis, including the de novo, NAD(+) salvage, and nicotinamide riboside salvage pathways
296	YLR330W	CHS5	chrXII	787982	788493	574	TTS (YLR329W)	Component of the exomer complex, which also contains Csh6p, Bch1p, Bch2p, and Bud7p and is involved in export of selected proteins, such as chitin synthase Chs3p, from the Golgi to the plasma membrane
297	YLR342W	FKS1	chrXII	808691	809239	-1032	TTS (YLR341W)	Catalytic subunit of 1,3-beta-D-glucan synthase, functionally redundant with alternate catalytic subunit Gsc2p; binds to regulatory subunit Rho1p; involved in cell wall synthesis and maintenance; localizes to sites of cell wall remodeling
298	YLR345W	YLR345W	chrXII	820707	821053	369	TTS (YLR344W)	---
299	YLL028W	TPO1	chrXII	83202	84431	-987	promoter-TSS (YLL028W)	Polyamine transporter that recognizes spermine, putrescine, and spermidine; catalyzes uptake of polyamines at alkaline pH and excretion at acidic pH; phosphorylation enhances activity and sorting to the plasma membrane
300	YLR355C	ILV5	chrXII	838181	839182	571	exon (YLR355C, exon 1 of 1)	Acetohydroxyacid reductoisomerase, mitochondrial protein involved in branched-chain amino acid biosynthesis, also required for maintenance of wild-type mitochondrial DNA and found in mitochondrial nucleoids
301	YLR379W		chrXII	876625	876915	-152	promoter-TSS (YLR379W)	---
302	YLL026W	HSP104	chrXII	89079	89494	664	exon (YLL026W, exon 1 of 1)	Heat shock protein that cooperates with Ydj1p (Hsp40) and Ssa1p (Hsp70) to refold and reactivate previously denatured, aggregated proteins; responsive to stresses including: heat, ethanol, and sodium arsenite; involved in [PSI+] propagation
303	YLL026W	HSP104	chrXII	90493	90936	2092	exon (YLL026W, exon 1 of 1)	Heat shock protein that cooperates with Ydj1p (Hsp40) and Ssa1p (Hsp70) to refold and reactivate previously denatured, aggregated proteins; responsive to stresses including: heat, ethanol, and sodium arsenite; involved in [PSI+] propagation
304	YLR400W		chrXII	921604	922397	-62	promoter-TSS (YLR399C)	---
305	YLR402W		chrXII	924431	925093	-127	promoter-TSS (YLR401C)	---
306	YLR415C	YLR415C	chrXII	953529	955423	121	promoter-TSS (YLR414C)	---
307	YML082W	YML082W	chrXIII	101682	101971	-35	promoter-TSS (YML083C)	---
308	YML075C	HMG1	chrXIII	119181	119502	-444	promoter-TSS (YML075C)	One of two isozymes of HMG-CoA reductase that catalyzes the conversion of HMG-CoA to mevalonate, which is a rate-limiting step in sterol biosynthesis; localizes to the nuclear envelope; overproduction induces the formation of karmellae
309	YML028W	TSA1	chrXIII	220046	220763	267	TTS (YML029W)	Thioredoxin peroxidase, acts as both a ribosome-associated and free cytoplasmic antioxidant; self-associates to form a high-molecular weight chaperone complex under oxidative stress; deletion results in mutator phenotype
310	YMR006C	PLB2	chrXIII	278845	279042	737	exon (YMR006C, exon 1 of 1)	Phospholipase B (lysophospholipase) involved in phospholipid metabolism; displays transacylase activity in vitro; overproduction confers resistance to lysophosphatidylcholine
311	YMR009W	ADI1	chrXIII	282826	284330	-524	promoter-TSS (YMR008C)	Acireductone dioxygenease involved in the methionine salvage pathway; ortholog of human MTCBP-1; transcribed with YMR010W and regulated post-transcriptionally by RNase III (Rnt1p) cleavage; ADI1 mRNA is induced in heat shock conditions
312	YMR012W	CLU1	chrXIII	290934	291106	-114	promoter-TSS (YMR012W)	eIF3 component of unknown function; deletion causes defects in mitochondrial organization but not in growth or translation initiation, can rescue cytokinesis and mitochondrial organization defects of the Dictyostelium cluA- mutant
313	YMR016C	SOK2	chrXIII	305923	306965	-851	promoter-TSS (YMR016C)	Nuclear protein that plays a regulatory role in the cyclic AMP (cAMP)-dependent protein kinase (PKA) signal transduction pathway; negatively regulates pseudohyphal differentiation; homologous to several transcription factors
314	YMR018W	YMR018W	chrXIII	310073	310520	89	promoter-TSS (YMR018W)	---
315	YMR042W	ARG80	chrXIII	352650	353152	298	promoter-TSS (YMR041C)	Transcription factor involved in regulation of arginine-responsive genes; acts with Arg81p and Arg82p
316	YMR069W	NAT4	chrXIII	407024	407430	-482	promoter-TSS (YMR069W)	N alpha-acetyl-transferase, involved in acetylation of the N-terminal residues of histones H4 and H2A
317	YMR069W	NAT4	chrXIII	407839	408582	502	promoter-TSS (YMR070W)	N alpha-acetyl-transferase, involved in acetylation of the N-terminal residues of histones H4 and H2A
318	YMR082C		chrXIII	431499	432628	61	promoter-TSS (YMR081C)	Putative protein of unknown function; conserved among S. cerevisiae strains; YMR082C is not an essential gene
319	YMR082C		chrXIII	433228	433479	-1229	Intergenic	Putative protein of unknown function; conserved among S. cerevisiae strains; YMR082C is not an essential gene
320	YMR083W	ADH3	chrXIII	433909	434852	-407	promoter-TSS (YMR083W)	Mitochondrial alcohol dehydrogenase isozyme III; involved in the shuttling of mitochondrial NADH to the cytosol under anaerobic conditions and ethanol production
321	YMR103C		chrXIII	473019	473578	-35	promoter-TSS (YMR102C)	Putative protein of unknown function; conserved among S. cerevisiae strains; YMR103C is not an essential gene
322	YMR135C	GID8	chrXIII	540048	540437	-187	promoter-TSS (YMR135C)	Protein of unknown function, involved in proteasome-dependent catabolite inactivation of fructose-1,6-bisphosphatase; contains LisH and CTLH domains, like Vid30p; dosage-dependent regulator of START
323	YMR145C	NDE1	chrXIII	556837	557166	-527	promoter-TSS (YMR145C)	Mitochondrial external NADH dehydrogenase, a type II NAD(P)H:quinone oxidoreductase that catalyzes the oxidation of cytosolic NADH; Nde1p and Nde2p provide cytosolic NADH to the mitochondrial respiratory chain
324	YMR161W	HLJ1	chrXIII	577532	577761	-71	promoter-TSS (YMR161W)	Co-chaperone for Hsp40p, anchored in the ER membrane; with its homolog Ydj1p promotes ER-associated protein degradation (ERAD) of integral membrane substrates; similar to E. coli DnaJ
325	YMR172W	HOT1	chrXIII	606072	606561	336	promoter-TSS (YMR171C)	Transcription factor required for the transient induction of glycerol biosynthetic genes GPD1 and GPP2 in response to high osmolarity; targets Hog1p to osmostress responsive promoters; has similarity to Msn1p and Gcr1p
326	YMR172C-A		chrXIII	608010	608464	-26	promoter-TSS (YMR172C-A)	---
327	YMR177W	MMT1	chrXIII	615469	616799	-432	promoter-TSS (YMR177W)	Putative metal transporter involved in mitochondrial iron accumulation; closely related to Mmt2p
328	YMR194C-A		chrXIII	652963	653934	-313	promoter-TSS (YMR194C-B)	---
329	YMR199W	CLN1	chrXIII	661008	662310	-985	promoter-TSS (YMR199W)	G1 cyclin involved in regulation of the cell cycle; activates Cdc28p kinase to promote the G1 to S phase transition; late G1 specific expression depends on transcription factor complexes, MBF (Swi6p-Mbp1p) and SBF (Swi6p-Swi4p)
330	YML101C-A		chrXIII	69449	69626	188	promoter-TSS (YML100W-A)	---
331	YML100W-A	YML100W-A	chrXIII	69935	70386	23	promoter-TSS (YML101C-A)	---
332	YML100W	TSL1	chrXIII	71473	72023	1124	exon (YML100W, exon 1 of 1)	Large subunit of trehalose 6-phosphate synthase (Tps1p)/phosphatase (Tps2p) complex, which converts uridine-5'-diphosphoglucose and glucose 6-phosphate to trehalose, homologous to Tps3p and may share function
333	YML099W-A		chrXIII	72828	73172	-1229	exon (YML100W, exon 1 of 1)	---
334	YMR246W	FAA4	chrXIII	760083	760342	406	exon (YMR246W, exon 1 of 1)	Long chain fatty acyl-CoA synthetase, activates imported fatty acids with a preference for C12:0-C16:0 chain lengths; functions in long chain fatty acid import; important for survival during stationary phase; localized to lipid particles
335	YMR251W-A	HOR7	chrXIII	773061	774819	-812	promoter-TSS (YMR251W-A)	Protein of unknown function; overexpression suppresses Ca2+ sensitivity of mutants lacking inositol phosphorylceramide mannosyltransferases Csg1p and Csh1p; transcription is induced under hyperosmotic stress and repressed by alpha factor
336	YMR304C-A		chrXIII	879450	879647	-419	promoter-TSS (YMR304C-A)	---
337	YMR306W	FKS3	chrXIII	880583	881168	-283	promoter-TSS (YMR305C)	Protein involved in spore wall assembly, has similarity to 1,3-beta-D-glucan synthase catalytic subunits Fks1p and Gsc2p; the authentic, non-tagged protein is detected in highly purified mitochondria in high-throughput studies
338	YMR307W	GAS1	chrXIII	886552	887883	215	promoter-TSS (YMR306C-A)	Beta-1,3-glucanosyltransferase, required for cell wall assembly and also has a role in transcriptional silencing; localizes to the cell surface via a glycosylphosphatidylinositol (GPI) anchor; also found at the nuclear periphery
339	YMR315W	YMR315W	chrXIII	901846	903173	-290	promoter-TSS (YMR315W)	---
340	YMR316C-A	YMR316C-A	chrXIII	905070	906541	167	TTS (YMR316W)	Protein of unknown function; SWAT-GFP and mCherry fusion proteins localize to the endoplasmic reticulum; mRNA identified as translated by ribosome profiling data; overlaps the verified gene DIA1/YMR316W
341	YNL268W	LYP1	chrXIV	137934	138545	-310	promoter-TSS (YNL270C)	Lysine permease; one of three amino acid permeases (Alp1p, Can1p, Lyp1p) responsible for uptake of cationic amino acids
342	YNL241C	ZWF1	chrXIV	196822	197234	915	TTS (YNL242W)	Glucose-6-phosphate dehydrogenase (G6PD), catalyzes the first step of the pentose phosphate pathway; involved in adapting to oxidatve stress; homolog of the human G6PD which is deficient in patients with hemolytic anemia
343	YNL241C	ZWF1	chrXIV	197619	197845	211	TTS (YNL240C)	Glucose-6-phosphate dehydrogenase (G6PD), catalyzes the first step of the pentose phosphate pathway; involved in adapting to oxidatve stress; homolog of the human G6PD which is deficient in patients with hemolytic anemia
344	YNL234W	YNL234W	chrXIV	209171	211043	-126	promoter-TSS (YNL235C)	---
345	YNL192W	CHS1	chrXIV	275656	276272	-538	promoter-TSS (YNL192W)	Chitin synthase I, requires activation from zymogenic form in order to catalyze the transfer of N-acetylglucosamine (GlcNAc) to chitin; required for repairing the chitin septum during cytokinesis; transcription activated by mating factor
346	YNL192W	CHS1	chrXIV	277130	277469	798	exon (YNL192W, exon 1 of 1)	Chitin synthase I, requires activation from zymogenic form in order to catalyze the transfer of N-acetylglucosamine (GlcNAc) to chitin; required for repairing the chitin septum during cytokinesis; transcription activated by mating factor
347	YNL192W	CHS1	chrXIV	277854	278235	1543	exon (YNL192W, exon 1 of 1)	Chitin synthase I, requires activation from zymogenic form in order to catalyze the transfer of N-acetylglucosamine (GlcNAc) to chitin; required for repairing the chitin septum during cytokinesis; transcription activated by mating factor
348	YNL190W	YNL190W	chrXIV	281216	281731	-921	promoter-TSS (YNL190W)	---
349	YNL186W	UBP10	chrXIV	289286	290694	492	TTS (YNL187W)	Ubiquitin-specific protease that deubiquitinates ubiquitin-protein moieties; may regulate silencing by acting on Sir4p; involved in posttranscriptionally regulating Gap1p and possibly other transporters; primarily located in the nucleus
350	YNL179C		chrXIV	301249	302030	-537	promoter-TSS (YNL180C)	---
351	YNL144C	YNL144C	chrXIV	355366	355882	-582	promoter-TSS (YNL144C)	---
352	YNL141W	AAH1	chrXIV	360002	360298	554	TTS (YNL140C)	Adenine deaminase (adenine aminohydrolase), converts adenine to hypoxanthine; involved in purine salvage; transcriptionally regulated by nutrient levels and growth phase; Aah1p degraded upon entry into quiescence via SCF and the proteasome
353	YNL104C	LEU4	chrXIV	426672	426995	-80	promoter-TSS (YNL104C)	Alpha-isopropylmalate synthase (2-isopropylmalate synthase); the main isozyme responsible for the first step in the leucine biosynthesis pathway
354	YNL090W	RHO2	chrXIV	455812	456023	-647	promoter-TSS (YNL090W)	Non-essential small GTPase of the Rho/Rac subfamily of Ras-like proteins, involved in the establishment of cell polarity and in microtubule assembly
355	YNL065W	AQR1	chrXIV	503194	503413	-420	promoter-TSS (YNL065W)	Plasma membrane multidrug transporter of the major facilitator superfamily, confers resistance to short-chain monocarboxylic acids and quinidine; involved in the excretion of excess amino acids
356	YNR009W	NRM1	chrXIV	642830	643017	234	promoter-TSS (YNR010W)	Transcriptional co-repressor of MBF (MCB binding factor)-regulated gene expression; Nrm1p associates stably with promoters via MBF to repress transcription upon exit from G1 phase
357	YNR016C	ACC1	chrXIV	657679	657929	3570	exon (YNR016C, exon 1 of 1)	Acetyl-CoA carboxylase, biotin containing enzyme that catalyzes the carboxylation of acetyl-CoA to form malonyl-CoA; required for de novo biosynthesis of long-chain fatty acids
358	YNR060W	FRE4	chrXIV	739206	740011	-342	promoter-TSS (YNR060W)	Ferric reductase, reduces a specific subset of siderophore-bound iron prior to uptake by transporters; expression induced by low iron levels
359	YOR362C	PRE10	chrXV	1018786	1019168	-231	promoter-TSS (YOR362C)	Alpha 7 subunit of the 20S proteasome
360	YOR374W	ALD4	chrXV	1040318	1041213	926	TTS (YOR375C)	Mitochondrial aldehyde dehydrogenase, required for growth on ethanol and conversion of acetaldehyde to acetate; phosphorylated; activity is K+ dependent; utilizes NADP+ or NAD+ equally as coenzymes; expression is glucose repressed
361	YOR376W		chrXV	1043413	1043965	498	promoter-TSS (YOR375C)	Putative protein of unknown function; conserved among S. cerevisiae strains; YOR376W is not an essential gene
362	YOL086W-A	MHF1	chrXV	159271	159814	370	promoter-TSS (YOL087C)	---
363	YOL086C	ADH1	chrXV	160601	161499	-456	promoter-TSS (YOL086C)	Alcohol dehydrogenase, fermentative isozyme active as homo- or heterotetramers; required for the reduction of acetaldehyde to ethanol, the last step in the glycolytic pathway
364	YOL082W	ATG19	chrXV	169097	169996	820	exon (YOL082W, exon 1 of 1)	Receptor protein specific for the cytoplasm-to-vacuole targeting (Cvt) pathway; delivers cargo proteins aminopeptidase I (Lap4p) and alpha-mannosidase (Ams1p) to the phagophore assembly site for packaging into Cvt vesicles
365	YOL081W	IRA2	chrXV	170479	170890	-385	promoter-TSS (YOL081W)	GTPase-activating protein that negatively regulates RAS by converting it from the GTP- to the GDP-bound inactive form, required for reducing cAMP levels under nutrient limiting conditions, has similarity to Ira1p and human neurofibromin
366	YOL158C	ENB1	chrXV	20583	20900	569	exon (YOL158C, exon 1 of 1)	Endosomal ferric enterobactin transporter, expressed under conditions of iron deprivation; member of the major facilitator superfamily; expression is regulated by Rcs1p and affected by chloroquine treatment
367	YOL057W	YOL057W	chrXV	219898	220353	-641	promoter-TSS (YOL057W)	---
368	YOL052C-A	DDR2	chrXV	232144	232576	-605	promoter-TSS (YOL052C-A)	Multistress response protein, expression is activated by a variety of xenobiotic agents and environmental or physiological stresses
369	YOL155W-A	YOL155W-A	chrXV	27512	28288	816	TTS (YOL156W)	---
370	YOL019W-A	YOL019W-A	chrXV	288225	288765	75	promoter-TSS (YOL019W-A)	---
371	YOL155C	HPF1	chrXV	30163	30614	1217	exon (YOL155C, exon 1 of 1)	Haze-protective mannoprotein that reduces the particle size of aggregated proteins in white wines
372	YOL011W	PLB3	chrXV	304323	305721	-327	promoter-TSS (YOL011W)	Phospholipase B (lysophospholipase) involved in phospholipid metabolism; hydrolyzes phosphatidylinositol and phosphatidylserine and displays transacylase activity in vitro
373	YOL155C	HPF1	chrXV	31510	32438	-368	promoter-TSS (YOL155C)	Haze-protective mannoprotein that reduces the particle size of aggregated proteins in white wines
374	YOR008W-B		chrXV	343314	344361	-91	promoter-TSS (YOR008C-A)	---
375	YOR011W	AUS1	chrXV	349218	349574	-283	promoter-TSS (YOR011W)	Transporter of the ATP-binding cassette family, involved in uptake of sterols and anaerobic growth
376	YOR025W	HST3	chrXV	377600	379054	108	promoter-TSS (YOR023C)	Member of the Sir2 family of NAD(+)-dependent protein deacetylases; involved along with Hst4p in telomeric silencing, cell cycle progression, radiation resistance, genomic stability and short-chain fatty acid metabolism
377	YOR027W	STI1	chrXV	382367	382560	1411	exon (YOR027W, exon 1 of 1)	Hsp90 cochaperone, interacts with the Ssa group of the cytosolic Hsp70 chaperones; activates the ATPase activity of Ssa1p; homolog of mammalian Hop protein
378	YOR029W		chrXV	384909	385502	606	promoter-TSS (YOR028C)	Putative protein of unknown function; conserved among S. cerevisiae strains; YOR029W is not an essential gene
379	YOR032W-A	YOR032W-A	chrXV	391072	392204	-538	promoter-TSS (YOR032C)	---
380	YOR033C	EXO1	chrXV	395480	395678	-1055	exon (YOR034C, exon 1 of 1)	5'-3' exonuclease and flap-endonuclease involved in recombination, double-strand break repair and DNA mismatch repair; member of the Rad2p nuclease family, with conserved N and I nuclease domains
381	YOR042W	CUE5	chrXV	407554	408048	-624	promoter-TSS (YOR042W)	Protein containing a CUE domain that binds ubiquitin, which may facilitate intramolecular monoubiquitination; green fluorescent protein (GFP)-fusion protein localizes to the cytoplasm in a punctate pattern
382	YOR049C	RSB1	chrXV	422906	423076	741	exon (YOR049C, exon 1 of 1)	Suppressor of sphingoid long chain base (LCB) sensitivity of an LCB-lyase mutation; putative integral membrane transporter or flippase that may transport LCBs from the cytoplasmic side toward the extracytoplasmic side of the membrane
383	YOR050C		chrXV	424056	424723	227	promoter-TSS (YOR049C)	---
384	YOR062C	YOR062C	chrXV	443440	444312	-345	promoter-TSS (YOR062C)	---
385	YOR063W	RPL3	chrXV	445194	445569	696	TTS (YOR064C)	Protein component of the large (60S) ribosomal subunit, has similarity to E. coli L3 and rat L3 ribosomal proteins; involved in the replication and maintenance of killer double stranded RNA virus
386	YOR077W	RTS2	chrXV	471979	472143	162	promoter-TSS (YOR076C)	Basic zinc-finger protein, similar to human and mouse Kin17 proteins which are chromatin-associated proteins involved in UV response and DNA replication
387	YOR084W	LPX1	chrXV	479901	480705	-284	promoter-TSS (YOR082C)	Oleic acid-inducible, peroxisomal matrix localized lipase; transcriptionally activated by Yrm1p along with genes involved in multidrug resistance; peroxisomal import is dependent on the PTS1 receptor, Pex5p and on self-interaction
388	YOR084W	LPX1	chrXV	481025	481367	609	promoter-TSS (YOR085W)	Oleic acid-inducible, peroxisomal matrix localized lipase; transcriptionally activated by Yrm1p along with genes involved in multidrug resistance; peroxisomal import is dependent on the PTS1 receptor, Pex5p and on self-interaction
389	YOR100C	CRC1	chrXV	514176	514727	-174	promoter-TSS (YOR100C)	Mitochondrial inner membrane carnitine transporter, required for carnitine-dependent transport of acetyl-CoA from peroxisomes to mitochondria during fatty acid beta-oxidation
390	YOR107W	RGS2	chrXV	520270	521023	-706	promoter-TSS (YOR107W)	Negative regulator of glucose-induced cAMP signaling; directly activates the GTPase activity of the heterotrimeric G protein alpha subunit Gpa2p
391	YOR107W	RGS2	chrXV	521357	521689	170	exon (YOR107W, exon 1 of 1)	Negative regulator of glucose-induced cAMP signaling; directly activates the GTPase activity of the heterotrimeric G protein alpha subunit Gpa2p
392	YOR133W	EFT1	chrXV	574146	574427	-811	promoter-TSS (YOR133W)	Elongation factor 2 (EF-2), also encoded by EFT2; catalyzes ribosomal translocation during protein synthesis; contains diphthamide, the unique posttranslationally modified histidine residue specifically ADP-ribosylated by diphtheria toxin; EFT1 has a paralog, EFT2, that arose from the whole genome duplication
393	YOR153W	PDR5	chrXV	618559	619764	-678	promoter-TSS (YOR152C)	Plasma membrane ATP-binding cassette (ABC) transporter, multidrug transporter actively regulated by Pdr1p; also involved in steroid transport, cation resistance, and cellular detoxification during exponential growth
394	YOR161C-C	YOR161C-C	chrXV	638855	639359	160	promoter-TSS (YOR161C)	---
395	YOR179C	SYC1	chrXV	671058	671735	1014	TTS (YOR179C)	Subunit of the APT subcomplex of cleavage and polyadenylation factor, may have a role in 3' end formation of both polyadenylated and non-polyadenylated RNAs
396	YOR184W	SER1	chrXV	679826	680005	559	TTS (YOR183W)	3-phosphoserine aminotransferase, catalyzes the formation of phosphoserine from 3-phosphohydroxypyruvate, required for serine and glycine biosynthesis; regulated by the general control of amino acid biosynthesis mediated by Gcn4p
397	YOR192C	THI72	chrXV	700905	701443	-607	promoter-TSS (YOR192C)	Transporter of thiamine or related compound; shares sequence similarity with Thi7p
398	YOR208W	PTP2	chrXV	733866	734088	52	promoter-TSS (YOR207C)	Phosphotyrosine-specific protein phosphatase involved in the inactivation of mitogen-activated protein kinase (MAPK) during osmolarity sensing; dephosporylates Hog1p MAPK and regulates its localization; localized to the nucleus
399	YOR212W	STE4	chrXV	742168	742417	-617	promoter-TSS (YOR211C)	G protein beta subunit, forms a dimer with Ste18p to activate the mating signaling pathway, forms a heterotrimer with Gpa1p and Ste18p to dampen signaling; may recruit Rho1p to the polarized growth site during mating; contains WD40 repeats
400	YOR230W	WTM1	chrXV	771244	771819	732	exon (YOR230W, exon 1 of 1)	Transcriptional modulator involved in regulation of meiosis, silencing, and expression of RNR genes; required for nuclear localization of the ribonucleotide reductase small subunit Rnr2p and Rnr4p; contains WD repeats
401	YOR263C		chrXV	819398	819556	-313	promoter-TSS (YOR263C)	---
402	YOL126C	MDH2	chrXV	82065	82832	471	exon (YOL126C, exon 1 of 1)	Cytoplasmic malate dehydrogenase, one of three isozymes that catalyze interconversion of malate and oxaloacetate; involved in the glyoxylate cycle and gluconeogenesis during growth on two-carbon compounds; interacts with Pck1p and Fbp1
403	YOR273C	TPO4	chrXV	835703	835950	604	exon (YOR273C, exon 1 of 1)	Polyamine transport protein, recognizes spermine, putrescine, and spermidine; localizes to the plasma membrane; member of the major facilitator superfamily
404	YOR273C	TPO4	chrXV	836439	837344	-461	promoter-TSS (YOR273C)	Polyamine transport protein, recognizes spermine, putrescine, and spermidine; localizes to the plasma membrane; member of the major facilitator superfamily
405	YOR303W	CPA1	chrXV	883053	883635	445	TTS (YOR302W)	Small subunit of carbamoyl phosphate synthetase, which catalyzes a step in the synthesis of citrulline, an arginine precursor; translationally regulated by an attenuator peptide encoded by YOR302W within the CPA1 mRNA 5'-leader
406	YOR306C	MCH5	chrXV	891730	892109	-488	promoter-TSS (YOR306C)	Plasma membrane riboflavin transporter; facilitates the uptake of vitamin B2; required for FAD-dependent processes; sequence similarity to mammalian monocarboxylate permeases, however mutants are not deficient in monocarboxylate transport
407	YOR314W-A		chrXV	904026	904467	-211	promoter-TSS (YOR314W-A)	---
408	YOR317W	FAA1	chrXV	908582	908901	-601	promoter-TSS (YOR316C-A)	Long chain fatty acyl-CoA synthetase, activates imported fatty acids with a preference for C12:0-C16:0 chain lengths; functions in long chain fatty acid import; accounts for most acyl-CoA synthetase activity; localized to lipid particles
409	YOR317W	FAA1	chrXV	910667	910945	1463	TTS (YOR318C)	Long chain fatty acyl-CoA synthetase, activates imported fatty acids with a preference for C12:0-C16:0 chain lengths; functions in long chain fatty acid import; accounts for most acyl-CoA synthetase activity; localized to lipid particles
410	YOR318C		chrXV	911859	912486	263	promoter-TSS (YOR319W)	---
411	YOR343C		chrXV	968180	968613	77	promoter-TSS (YOR342C)	Putative protein of unknown function; conserved across S. cerevisiae strains
412	YOR344C	TYE7	chrXV	978574	979629	-1033	Intergenic	Serine-rich protein that contains a basic-helix-loop-helix (bHLH) DNA binding motif; binds E-boxes of glycolytic genes and contributes to their activation; may function as a transcriptional activator in Ty1-mediated gene expression
413	YOR348C	PUT4	chrXV	986891	988412	1130	exon (YOR348C, exon 1 of 1)	Proline permease, required for high-affinity transport of proline; also transports the toxic proline analog azetidine-2-carboxylate (AzC); PUT4 transcription is repressed in ammonia-grown cells
414	YOR348C	PUT4	chrXV	988880	989325	-321	promoter-TSS (YOR348C)	Proline permease, required for high-affinity transport of proline; also transports the toxic proline analog azetidine-2-carboxylate (AzC); PUT4 transcription is repressed in ammonia-grown cells
415	YPL232W	SSO1	chrXVI	107427	107672	275	TTS (YPL233W)	Plasma membrane t-SNARE involved in fusion of secretory vesicles at the plasma membrane and in vesicle fusion during sporulation; forms a complex with Sec9p that binds v-SNARE Snc2p; syntaxin homolog; functionally redundant with Sso2p
416	YPL231W	FAS2	chrXVI	110043	110372	1556	exon (YPL231W, exon 1 of 1)	Alpha subunit of fatty acid synthetase, which catalyzes the synthesis of long-chain saturated fatty acids; contains the acyl-carrier protein domain and beta-ketoacyl reductase, beta-ketoacyl synthase and self-pantetheinylation activities
417	YPL230W	USV1	chrXVI	112827	114925	-1436	exon (YPL231W, exon 1 of 1)	Putative transcription factor containing a C2H2 zinc finger; mutation affects transcriptional regulation of genes involved in growth on non-fermentable carbon sources, response to salt stress and cell wall biosynthesis
418	YPL222W	FMP40	chrXVI	129689	129957	-339	promoter-TSS (YPL223C)	Putative protein of unknown function; proposed to be involved in responding to environmental stresses; the authentic, non-tagged protein is detected in highly purified mitochondria in high-throughput studies
419	YPL221W	FLC1	chrXVI	132481	133402	-101	promoter-TSS (YPL222C-A)	Putative FAD transporter; required for uptake of FAD into endoplasmic reticulum; involved in cell wall maintenance
420	YPL187W	MF(ALPHA)1	chrXVI	193177	193652	-233	promoter-TSS (YPL187W)	Mating pheromone alpha-factor, made by alpha cells; interacts with mating type a cells to induce cell cycle arrest and other responses leading to mating; also encoded by MF(ALPHA)2, although MF(ALPHA)1 produces most alpha-factor
421	YPL177C	CUP9	chrXVI	214398	215787	-1131	TTS (YPL176C)	Homeodomain-containing transcriptional repressor of PTR2, which encodes a major peptide transporter; imported peptides activate ubiquitin-dependent proteolysis, resulting in degradation of Cup9p and de-repression of PTR2 transcription
422	YPL274W	SAM3	chrXVI	22296	23036	-272	promoter-TSS (YPL274W)	High-affinity S-adenosylmethionine permease, required for utilization of S-adenosylmethionine as a sulfur source; has similarity to S-methylmethionine permease Mmp1p
423	YPL171C	OYE3	chrXVI	227304	227612	-87	promoter-TSS (YPL171C)	Conserved NADPH oxidoreductase containing flavin mononucleotide (FMN), homologous to Oye2p with different ligand binding and catalytic properties; has potential roles in oxidative stress response and programmed cell death
424	YPL273W	SAM4	chrXVI	25574	25740	570	TTS (YPL274W)	S-adenosylmethionine-homocysteine methyltransferase, functions along with Mht1p in the conversion of S-adenosylmethionine (AdoMet) to methionine to control the methionine/AdoMet ratio
425	YPL156C	PRM4	chrXVI	256989	257472	-464	promoter-TSS (YPL156C)	Pheromone-regulated protein proposed to be involved in mating; predicted to have 1 transmembrane segment; transcriptionally regulated by Ste12p during mating and by Cat8p during the diauxic shift
426	YPL154C	PEP4	chrXVI	259832	260563	733	promoter-TSS (YPL155C)	Vacuolar aspartyl protease (proteinase A), required for the posttranslational precursor maturation of vacuolar proteinases; important for protein turnover after oxidative damage; synthesized as a zymogen, self-activates
427	YPL149W	ATG5	chrXVI	270056	270386	-1089	exon (YPL150W, exon 1 of 1)	Conserved protein involved in autophagy and the Cvt pathway; undergoes conjugation with Atg12p to form a complex involved in Atg8p lipidation; conjugated Atg12p also forms a complex with Atg16p that is essential for autophagosome formation
428	YPL141C	FRK1	chrXVI	286503	287173	-777	promoter-TSS (YPL141C)	Putative protein kinase; similar to Kin4p; green fluorescent protein (GFP)-fusion protein localizes to the cytoplasm; interacts with rRNA transcription and ribosome biogenesis factors and the long chain fatty acyl-CoA synthetase Faa3
429	YPL135C-A		chrXVI	297579	297921	101	TTS (YPL135C-A)	Protein of unknown function; identified by gene-trapping, microarray-based expression analysis, and genome-wide homology searching
430	YPL112C	PEX25	chrXVI	339070	339351	-591	promoter-TSS (YPL112C)	Peripheral peroxisomal membrane peroxin required for the regulation of peroxisome size and maintenance, recruits GTPase Rho1p to peroxisomes, induced by oleate, interacts with homologous protein Pex27p
431	YPL111W	CAR1	chrXVI	339986	340755	427	TTS (YPL110C)	Arginase, responsible for arginine degradation, expression responds to both induction by arginine and nitrogen catabolite repression; disruption enhances freeze tolerance
432	YPL087W	YDC1	chrXVI	382682	382992	-618	promoter-TSS (YPL087W)	Alkaline dihydroceramidase, involved in sphingolipid metabolism; preferentially hydrolyzes dihydroceramide to a free fatty acid and dihydrosphingosine; has a minor reverse activity
433	YPL067C	YPL067C	chrXVI	425163	426100	215	promoter-TSS (YPL068C)	---
434	YPL062W		chrXVI	431811	432284	153	promoter-TSS (YPL061W)	Putative protein of unknown function; conserved across S. cerevisiae strains; YPL062W is not an essential gene; homozygous diploid mutant shows a decrease in glycogen accumulation
435	YPL058C	PDR12	chrXVI	450957	451368	-786	promoter-TSS (YPL058C)	Plasma membrane ATP-binding cassette (ABC) transporter, weak-acid-inducible multidrug transporter required for weak organic acid resistance; induced by sorbate and benzoate and regulated by War1p; mutants exhibit sorbate hypersensitivity
436	YPL057C	SUR1	chrXVI	452302	452799	506	TTS (YPL056C)	Probable catalytic subunit of a mannosylinositol phosphorylceramide (MIPC) synthase, forms a complex with probable regulatory subunit Csg2p; function in sphingolipid biosynthesis is overlapping with that of Csh1p
437	YPL056C	LCL1	chrXVI	453483	453783	102	promoter-TSS (YPL057C)	Putative protein of unknown function; deletion mutant is fluconazole resistant and has long chronological lifespan
438	YPL025C		chrXVI	502381	503286	196	promoter-TSS (YPL026C)	---
439	YPL021W	ECM23	chrXVI	510679	511531	4	promoter-TSS (YPL021W)	Non-essential protein of unconfirmed function; affects pre-rRNA processing, may act as a negative regulator of the transcription of genes involved in pseudohyphal growth; homologous to Srd1p
440	YPL019C	VTC3	chrXVI	517109	517535	-304	promoter-TSS (YPL019C)	Subunit of the vacuolar transporter chaperone (VTC) complex involved in membrane trafficking, vacuolar polyphosphate accumulation, microautophagy and non-autophagic vacuolar fusion
441	YPL017C	IRC15	chrXVI	519358	520298	405	exon (YPL017C, exon 1 of 1)	Microtubule associated protein; regulates microtubule dynamics; required for accurate meiotic chromosome segregation; null mutant displays large budded cells due to delayed mitotic progression, increased levels of spontaneous Rad52 foci
442	YPL015C	HST2	chrXVI	525362	525525	1439	TTS (YPL016W)	Cytoplasmic member of the silencing information regulator 2 (Sir2) family of NAD(+)-dependent protein deacetylases; modulates nucleolar (rDNA) and telomeric silencing; possesses NAD(+)-dependent histone deacetylase activity in vitro
443	YPL015C	HST2	chrXVI	526265	527138	181	promoter-TSS (YPL014W)	Cytoplasmic member of the silencing information regulator 2 (Sir2) family of NAD(+)-dependent protein deacetylases; modulates nucleolar (rDNA) and telomeric silencing; possesses NAD(+)-dependent histone deacetylase activity in vitro
444	YPR014C		chrXVI	585926	588863	123	exon (YPR014C, exon 1 of 1)	Putative protein of unknown function; conserved across S. cerevisiae strains; YPR014C is not an essential gene
445	YPR015C	YPR015C	chrXVI	591174	592676	-899	promoter-TSS (YPR015C)	---
446	YPR022C	YPR022C	chrXVI	608179	608969	-1262	TTS (YPR023C)	---
447	YPR035W	GLN1	chrXVI	641363	641645	-704	promoter-TSS (YPR035W)	Glutamine synthetase (GS), synthesizes glutamine from glutamate and ammonia; with Glt1p, forms the secondary pathway for glutamate biosynthesis from ammonia; expression regulated by nitrogen source and by amino acid limitation
448	YPR036W	VMA13	chrXVI	644296	645073	849	exon (YPR036W, exon 1 of 1)	Subunit H of the eight-subunit V1 peripheral membrane domain of the vacuolar H+-ATPase (V-ATPase), an electrogenic proton pump found throughout the endomembrane system; serves as an activator or a structural stabilizer of the V-ATPase
449	YPL255W	BBP1	chrXVI	67145	67455	-425	promoter-TSS (YPL256C)	Protein required for the spindle pole body (SPB) duplication, localized at the central plaque periphery; forms a complex with a nuclear envelope protein Mps2p and SPB components Spc29p and Kar1p; required for mitotic functions of Cdc5p
450	YPR080W	TEF1	chrXVI	701088	701894	897	TTS (YPR081C)	Translational elongation factor EF-1 alpha; in the GTP-bound active form, binds to and delivers aminoacylated tRNA to the A-site of ribosomes for elongation of nascent polypeptides; associates with vacuolar Rho1p GTPase; may also have a role in tRNA re-export from the nucleus; TEF1 has a paralog, TEF2, that arose from the whole genome duplication
451	YPL248C	GAL4	chrXVI	81984	82321	203	TTS (YPL247C)	DNA-binding transcription factor required for activating GAL genes; responds to galactose; repressed by Gal80p and activated by Gal3p
452	YPR145W	ASN1	chrXVI	822143	822545	-276	promoter-TSS (YPR144C)	Asparagine synthetase, isozyme of Asn2p; catalyzes the synthesis of L-asparagine from L-aspartate in the asparagine biosynthetic pathway
453	YPR145W	ASN1	chrXVI	823287	824153	1100	TTS (YPR145C-A)	Asparagine synthetase, isozyme of Asn2p; catalyzes the synthesis of L-asparagine from L-aspartate in the asparagine biosynthetic pathway
454	YPR149W	NCE102	chrXVI	828759	829513	-782	promoter-TSS (YPR148C)	Protein of unknown function; contains transmembrane domains; involved in secretion of proteins that lack classical secretory signal sequences; component of the detergent-insoluble glycolipid-enriched complexes (DIGs)
455	YPR158W	CUR1	chrXVI	843491	843804	386	TTS (YPR157W)	Protein of unknown function involved in destabilization of [URE3] prions; similar in sequence to Btn2p
456	YPR159C-A	YPR159C-A	chrXVI	860385	860795	-175	promoter-TSS (YPR159C-A)	---
457	YPR192W	AQY1	chrXVI	920670	921458	-796	promoter-TSS (YPR192W)	Spore-specific water channel that mediates the transport of water across cell membranes, developmentally controlled; may play a role in spore maturation, probably by allowing water outflow, may be involved in freeze tolerance
